# Supplementary material for: 2-(4-Hy­droxy­phen­yl)-1H-benzimidazol-3-ium chloride monohydrate
Source: Acta Crystallogr Sect E Struct Rep Online. 2013 Aug 31;69(Pt 9):o1485–6. doi: 10.1107/S1600536813023441 (PMC3884505; doi:10.1107/S1600536813023441)
Supplement: Supplementary file 1 [file e-69-o1485-sup1.cif]

##############################################################################
#                                                                            #
# This CIF contains the data in a paper accepted for publication in          #
# Acta Crystallographica Section E. It conforms to the requirements of       #
# Notes for Authors for Acta Crystallographica Section E, and has been       #
# peer reviewed under the auspices of the IUCr Commission on Journals.       #
#                                                                            #
# Full details of the Crystallographic Information File format               #
# are given in the paper "The Crystallographic Information File (CIF):       #
# a New Standard Archive File for Crystallography" by S. R. Hall, F. H.      #
# Allen and I. D. Brown [Acta Cryst. (1991), A47, 655-685].                  #
#                                                                            #
# The current version of the core CIF dictionary is obtainable from          #
# ftp://ftp.iucr.org/pub/cif_core.dic.                                       #
#                                                                            #
# Software is freely available for graphical display of the structure(s)     #
# in this CIF. For information consult the CIF software page                 #
# http://www.iucr.org/resources/cif/software.                                #
#                                                                            #
# This file may be used for bona fide research purposes within the           #
# scientific community so long as proper attribution is given to the journal # 
# article from which it was obtained.                                        #
#                                                                            #
##############################################################################
data_I
_audit_creation_method     SHELXL-97
_chemical_name_systematic
;
2-(4-Hydroxyphenyl)-1<i>H</i>-benzimidazol-3-ium chloride monohydrate
;
_chemical_name_common     ?
_chemical_formula_moiety     'C13 H11 N2 O +, Cl -, H2 O'
_chemical_formula_sum     'C13 H13 Cl N2 O2'
_chemical_formula_iupac     'C13 H11 N2 O +, Cl -, H2 O'
_chemical_formula_weight     264.70
_chemical_melting_point     ?
_symmetry_cell_setting     monoclinic
_symmetry_space_group_name_H-M     'C 2/c'
_symmetry_space_group_name_Hall     '-C 2yc'
loop_
    _symmetry_equiv_pos_site_id
    _symmetry_equiv_pos_as_xyz
    1 x,y,z
    2 -x,y,1/2-z
    3 -x,-y,-z
    4 x,-y,1/2+z
    5 1/2+x,1/2+y,z
    6 1/2-x,1/2+y,1/2-z
    7 1/2-x,1/2-y,-z
    8 1/2+x,1/2-y,1/2+z
_cell_length_a     10.3225(5)
_cell_length_b     16.3159(5)
_cell_length_c     15.4618(8)
_cell_angle_alpha     90.00
_cell_angle_beta     101.071(5)
_cell_angle_gamma     90.00
_cell_volume     2555.6(2)
_cell_formula_units_Z     8
_cell_measurement_reflns_used     600
_cell_measurement_theta_min     20
_cell_measurement_theta_max     25
_cell_measurement_temperature     293(2)
_exptl_crystal_description     block
_exptl_crystal_colour     colourless
_exptl_crystal_size_max     0.38
_exptl_crystal_size_mid     0.33
_exptl_crystal_size_min     0.28
_exptl_crystal_size_rad     0.1500
_exptl_crystal_density_diffrn     1.376
_exptl_crystal_density_meas     ?
_exptl_crystal_density_method     'not measured'
_exptl_crystal_F_000     1104
_exptl_absorpt_coefficient_mu     0.294
_exptl_absorpt_correction_type     sphere
_exptl_absorpt_process_details
;
[the interpolation procedure of (Dwiggins, 1975)
was used with some modification]
;
_exptl_absorpt_correction_T_min     0.8614
_exptl_absorpt_correction_T_max     0.8619
_diffrn_ambient_temperature     293(2)
_diffrn_radiation_type     MoK\a
_diffrn_radiation_wavelength     0.71073
_diffrn_radiation_monochromator     graphite
_diffrn_measurement_device_type     'Oxford Diffraction Xcalibur Ruby Gemini'
_diffrn_measurement_method     '\w scans'
_diffrn_detector_area_resol_mean     10.434
_diffrn_reflns_number     12720
_diffrn_reflns_av_R_equivalents     0.0282
_diffrn_reflns_av_sigmaI/netI     0.0183
_diffrn_reflns_theta_min     2.37
_diffrn_reflns_theta_max     26.22
_diffrn_reflns_theta_full     26.22
_diffrn_measured_fraction_theta_max     0.979
_diffrn_measured_fraction_theta_full     0.979
_diffrn_reflns_limit_h_min     -12
_diffrn_reflns_limit_h_max     10
_diffrn_reflns_limit_k_min     -20
_diffrn_reflns_limit_k_max     20
_diffrn_reflns_limit_l_min     -19
_diffrn_reflns_limit_l_max     19
_refine_special_details
;
Refinement of <i>F</i>^2^ against ALL reflections. The weighted <i>R</i>-factor
<i>wR</i> and goodness of fit <i>S</i> are based on <i>F</i>^2^, conventional
<i>R</i>-factors <i>R</i> are based on <i>F</i>, with <i>F</i> set to zero for
negative <i>F</i>^2^. The threshold expression of <i>F</i>^2^ >
\s(<i>F</i>^2^) is used only for calculating <i>R</i>-factors(gt) <i>etc</i>.
and is not relevant to the choice of reflections for refinement.
<i>R</i>-factors based on <i>F</i>^2^ are statistically about twice as large
as those based on <i>F</i>, and <i>R</i>- factors based on ALL data will be
even larger.
;
_reflns_number_total     2519
_reflns_number_gt     2032
_reflns_threshold_expression     I>2sigma(I)
_refine_ls_structure_factor_coef     Fsqd
_refine_ls_matrix_type     full
_refine_ls_R_factor_all     0.0549
_refine_ls_R_factor_gt     0.0425
_refine_ls_wR_factor_gt     0.1168
_refine_ls_wR_factor_ref     0.1240
_refine_ls_goodness_of_fit_ref     1.064
_refine_ls_restrained_S_all     1.064
_refine_ls_number_reflns     2519
_refine_ls_number_parameters     163
_refine_ls_number_restraints     0
_refine_ls_hydrogen_treatment     constr
_refine_ls_weighting_scheme     calc
_refine_ls_weighting_details
         'calc w=1/[\s^2^(Fo^2^)+(0.0595P)^2^+1.2001P] where P=(Fo^2^+2Fc^2^)/3'
_atom_sites_solution_hydrogens     geom
_atom_sites_solution_primary     direct
_atom_sites_solution_secondary     difmap
_refine_ls_shift/su_max     0.002
_refine_ls_shift/su_mean     0.000
_refine_diff_density_max     0.236
_refine_diff_density_min     -0.190
_refine_ls_extinction_method     none
_refine_ls_extinction_coef     ?
loop_
    _atom_type_symbol
    _atom_type_description
    _atom_type_scat_dispersion_real
    _atom_type_scat_dispersion_imag
    _atom_type_scat_source
    'C' 'C' 0.0033 0.0016
                         'International Tables Vol C Tables 4.2.6.8 and 6.1.1.4'
    'H' 'H' 0.0000 0.0000
                         'International Tables Vol C Tables 4.2.6.8 and 6.1.1.4'
    'Cl' 'Cl' 0.1484 0.1585
                         'International Tables Vol C Tables 4.2.6.8 and 6.1.1.4'
    'N' 'N' 0.0061 0.0033
                         'International Tables Vol C Tables 4.2.6.8 and 6.1.1.4'
    'O' 'O' 0.0106 0.0060
                         'International Tables Vol C Tables 4.2.6.8 and 6.1.1.4'
_computing_data_collection     'CrysAlis CCD (Oxford Diffraction, 2009)'
_computing_cell_refinement     'CrysAlis CCD (Oxford Diffraction, 2009)'
_computing_data_reduction     'CrysAlis RED (Oxford Diffraction, 2009)'
_computing_structure_solution     'SHELXS97 (Sheldrick, 2008)'
_computing_structure_refinement     'SHELXL97 (Sheldrick, 2008)'
_computing_molecular_graphics     'Mercury (Macrae <i>et al.</i>, 2006)'
_computing_publication_material
;
SHELXL97 (Sheldrick, 2008), WinGX (Farrugia, 2012) and
publCIF (Westrip, 2010)
;
loop_
    _atom_site_type_symbol
    _atom_site_label
    _atom_site_fract_x
    _atom_site_fract_y
    _atom_site_fract_z
    _atom_site_U_iso_or_equiv
    _atom_site_thermal_displace_type
    _atom_site_calc_flag
    _atom_site_refinement_flags
    _atom_site_occupancy
    _atom_site_disorder_assembly
    _atom_site_disorder_group
    O O13 -0.24260(17) 0.03354(10) -0.00034(11) 0.0774(6) Uani . . 1.000 . -16
    N N1 0.26708(17) 0.19303(9) 0.25356(11) 0.0574(5) Uani . . 1.000 . -16
    N N3 0.30346(16) 0.06482(9) 0.28407(11) 0.0555(5) Uani . . 1.000 . -16
    C C2 0.2213(2) 0.11736(10) 0.23396(13) 0.0513(6) Uani . . 1.000 . -16
    C C4 0.5115(2) 0.08213(13) 0.39988(15) 0.0675(8) Uani . . 1.000 . -16
    C C5 0.5938(3) 0.14242(15) 0.44198(17) 0.0740(9) Uani . . 1.000 . -16
    C C6 0.5692(3) 0.22515(15) 0.42173(17) 0.0773(9) Uani . . 1.000 . -16
    C C7 0.4630(3) 0.25048(13) 0.35978(17) 0.0724(8) Uani . . 1.000 . -16
    C C8 0.3799(2) 0.19009(11) 0.31768(13) 0.0565(6) Uani . . 1.000 . -16
    C C9 0.4039(2) 0.10732(11) 0.33766(13) 0.0559(6) Uani . . 1.000 . -16
    C C10 0.1031(2) 0.09650(11) 0.17127(12) 0.0522(6) Uani . . 1.000 . -16
    C C11 0.0230(2) 0.15718(12) 0.12455(15) 0.0647(7) Uani . . 1.000 . -16
    C C12 -0.0923(2) 0.13790(13) 0.06684(15) 0.0661(8) Uani . . 1.000 . -16
    C C13 -0.1307(2) 0.05700(13) 0.05431(13) 0.0587(7) Uani . . 1.000 . -16
    C C14 -0.0528(2) -0.00400(12) 0.10052(15) 0.0643(7) Uani . . 1.000 . -16
    C C15 0.0623(2) 0.01506(11) 0.15739(14) 0.0585(7) Uani . . 1.000 . -16
    O O1 0.12352(19) 0.35642(11) 0.39008(13) 0.0917(7) Uani . . 1.000 . -16
    Cl Cl1 0.19078(6) 0.37204(3) 0.19429(4) 0.0720(2) Uani . . 1.000 . -16
    H H1 0.23133 0.23718 0.22961 0.0688 Uiso . . 1.000 . -16
    H H3 0.29490 0.01237 0.28299 0.0665 Uiso . . 1.000 . -16
    H H4 0.52758 0.02694 0.41271 0.0809 Uiso . . 1.000 . -16
    H H5 0.66666 0.12785 0.48448 0.0888 Uiso . . 1.000 . -16
    H H6 0.62665 0.26436 0.45120 0.0927 Uiso . . 1.000 . -16
    H H7 0.44771 0.30569 0.34671 0.0868 Uiso . . 1.000 . -16
    H H11 0.04805 0.21183 0.13257 0.0776 Uiso . . 1.000 . -16
    H H12 -0.14403 0.17927 0.03646 0.0793 Uiso . . 1.000 . -16
    H H13 -0.27318 0.07238 -0.03130 0.1160 Uiso . . 1.000 . -16
    H H14 -0.07904 -0.05847 0.09280 0.0771 Uiso . . 1.000 . -16
    H H15 0.11382 -0.02671 0.18711 0.0702 Uiso . . 1.000 . -16
    H H1A 0.03995 0.35369 0.36137 0.1376 Uiso . . 1.000 . -16
    H H1B 0.15177 0.35970 0.33730 0.1376 Uiso . . 1.000 . -16
loop_
    _atom_site_aniso_label
    _atom_site_aniso_U_11
    _atom_site_aniso_U_22
    _atom_site_aniso_U_33
    _atom_site_aniso_U_12
    _atom_site_aniso_U_13
    _atom_site_aniso_U_23
    O13 0.0655(11) 0.0665(10) 0.0901(11) -0.0031(7) -0.0101(8) -0.0040(8)
    N1 0.0608(11) 0.0332(7) 0.0725(10) 0.0002(6) -0.0011(8) 0.0030(6)
    N3 0.0593(11) 0.0332(7) 0.0704(10) -0.0001(6) 0.0036(8) 0.0027(6)
    C2 0.0570(12) 0.0358(8) 0.0613(10) -0.0001(7) 0.0116(9) 0.0013(7)
    C4 0.0654(15) 0.0513(11) 0.0802(14) 0.0045(9) 0.0003(11) 0.0078(10)
    C5 0.0639(16) 0.0714(14) 0.0795(15) 0.0028(11) -0.0043(12) 0.0006(11)
    C6 0.0703(17) 0.0622(13) 0.0914(16) -0.0098(11) -0.0043(12) -0.0126(11)
    C7 0.0752(16) 0.0419(10) 0.0929(15) -0.0047(9) -0.0016(12) -0.0066(10)
    C8 0.0580(13) 0.0413(9) 0.0676(11) -0.0001(8) 0.0053(9) 0.0012(8)
    C9 0.0573(13) 0.0423(9) 0.0662(11) -0.0003(8) 0.0072(9) 0.0020(8)
    C10 0.0565(12) 0.0399(9) 0.0596(10) 0.0007(8) 0.0097(9) 0.0016(7)
    C11 0.0710(15) 0.0389(9) 0.0784(13) -0.0029(9) -0.0002(11) 0.0037(9)
    C12 0.0643(15) 0.0545(11) 0.0738(13) 0.0066(9) -0.0010(11) 0.0102(9)
    C13 0.0531(13) 0.0574(11) 0.0633(11) -0.0001(9) 0.0056(9) -0.0040(8)
    C14 0.0651(14) 0.0437(10) 0.0799(13) -0.0025(9) 0.0034(11) -0.0049(9)
    C15 0.0589(13) 0.0410(9) 0.0719(12) 0.0026(8) 0.0030(10) 0.0009(8)
    O1 0.0786(13) 0.0885(12) 0.0977(13) -0.0048(9) -0.0090(10) -0.0099(10)
    Cl1 0.0792(4) 0.0328(3) 0.0941(4) -0.0001(2) -0.0079(3) 0.0024(2)
_geom_special_details
;
Bond distances, angles <i>etc</i>. have been calculated using the rounded
fractional coordinates. All su's are estimated from the variances of the
(full) variance-covariance matrix. The cell e.s.d.'s are taken into account in
the estimation of distances, angles and torsion angles
;
loop_
    _geom_bond_atom_site_label_1
    _geom_bond_atom_site_label_2
    _geom_bond_site_symmetry_1
    _geom_bond_site_symmetry_2
    _geom_bond_distance
    _geom_bond_publ_flag
    O13 C13 . . 1.349(3) no
    O13 H13 . . 0.8200 no
    O1 H1B . . 0.9200 no
    O1 H1A . . 0.8900 no
    N1 C8 . . 1.378(3) no
    N1 C2 . . 1.336(2) no
    N3 C9 . . 1.383(3) no
    N3 C2 . . 1.342(2) no
    N1 H1 . . 0.8600 no
    N3 H3 . . 0.8600 no
    C2 C10 . . 1.446(3) no
    C4 C5 . . 1.379(3) no
    C4 C9 . . 1.385(3) no
    C5 C6 . . 1.398(3) no
    C6 C7 . . 1.374(4) no
    C7 C8 . . 1.384(3) no
    C8 C9 . . 1.397(3) no
    C10 C11 . . 1.399(3) no
    C10 C15 . . 1.398(3) no
    C11 C12 . . 1.380(3) no
    C12 C13 . . 1.381(3) no
    C13 C14 . . 1.388(3) no
    C14 C15 . . 1.371(3) no
    C4 H4 . . 0.9300 no
    C5 H5 . . 0.9300 no
    C6 H6 . . 0.9300 no
    C7 H7 . . 0.9300 no
    C11 H11 . . 0.9300 no
    C12 H12 . . 0.9300 no
    C14 H14 . . 0.9300 no
    C15 H15 . . 0.9300 no
loop_
    _geom_angle_atom_site_label_1
    _geom_angle_atom_site_label_2
    _geom_angle_atom_site_label_3
    _geom_angle_site_symmetry_1
    _geom_angle_site_symmetry_2
    _geom_angle_site_symmetry_3
    _geom_angle
    _geom_angle_publ_flag
    C13 O13 H13 . . . 109.00 no
    H1A O1 H1B . . . 90.00 no
    C2 N1 C8 . . . 110.15(16) no
    C2 N3 C9 . . . 110.09(15) no
    C2 N1 H1 . . . 125.00 no
    C8 N1 H1 . . . 125.00 no
    C2 N3 H3 . . . 125.00 no
    C9 N3 H3 . . . 125.00 no
    N1 C2 N3 . . . 107.61(17) no
    N1 C2 C10 . . . 125.87(17) no
    N3 C2 C10 . . . 126.51(16) no
    C5 C4 C9 . . . 117.1(2) no
    C4 C5 C6 . . . 121.0(3) no
    C5 C6 C7 . . . 122.2(2) no
    C6 C7 C8 . . . 117.0(2) no
    N1 C8 C7 . . . 132.49(18) no
    C7 C8 C9 . . . 121.1(2) no
    N1 C8 C9 . . . 106.40(16) no
    N3 C9 C4 . . . 132.57(17) no
    C4 C9 C8 . . . 121.68(18) no
    N3 C9 C8 . . . 105.76(17) no
    C11 C10 C15 . . . 117.56(18) no
    C2 C10 C15 . . . 121.15(17) no
    C2 C10 C11 . . . 121.25(17) no
    C10 C11 C12 . . . 121.57(18) no
    C11 C12 C13 . . . 119.82(19) no
    C12 C13 C14 . . . 119.39(19) no
    O13 C13 C12 . . . 123.18(19) no
    O13 C13 C14 . . . 117.43(19) no
    C13 C14 C15 . . . 120.82(18) no
    C10 C15 C14 . . . 120.82(18) no
    C5 C4 H4 . . . 121.00 no
    C9 C4 H4 . . . 121.00 no
    C6 C5 H5 . . . 120.00 no
    C4 C5 H5 . . . 120.00 no
    C5 C6 H6 . . . 119.00 no
    C7 C6 H6 . . . 119.00 no
    C8 C7 H7 . . . 122.00 no
    C6 C7 H7 . . . 121.00 no
    C10 C11 H11 . . . 119.00 no
    C12 C11 H11 . . . 119.00 no
    C13 C12 H12 . . . 120.00 no
    C11 C12 H12 . . . 120.00 no
    C13 C14 H14 . . . 120.00 no
    C15 C14 H14 . . . 120.00 no
    C10 C15 H15 . . . 120.00 no
    C14 C15 H15 . . . 120.00 no
loop_
    _geom_torsion_atom_site_label_1
    _geom_torsion_atom_site_label_2
    _geom_torsion_atom_site_label_3
    _geom_torsion_atom_site_label_4
    _geom_torsion_site_symmetry_1
    _geom_torsion_site_symmetry_2
    _geom_torsion_site_symmetry_3
    _geom_torsion_site_symmetry_4
    _geom_torsion
    _geom_torsion_publ_flag
    C8 N1 C2 N3 . . . . -0.5(2) no
    C8 N1 C2 C10 . . . . 178.44(19) no
    C2 N1 C8 C7 . . . . -179.9(3) no
    C2 N1 C8 C9 . . . . 0.3(2) no
    C9 N3 C2 N1 . . . . 0.5(2) no
    C9 N3 C2 C10 . . . . -178.43(19) no
    C2 N3 C9 C4 . . . . -179.8(2) no
    C2 N3 C9 C8 . . . . -0.3(2) no
    N1 C2 C10 C11 . . . . -0.6(3) no
    N1 C2 C10 C15 . . . . -178.4(2) no
    N3 C2 C10 C11 . . . . 178.1(2) no
    N3 C2 C10 C15 . . . . 0.3(3) no
    C9 C4 C5 C6 . . . . -0.4(4) no
    C5 C4 C9 N3 . . . . 180.0(2) no
    C5 C4 C9 C8 . . . . 0.5(3) no
    C4 C5 C6 C7 . . . . 0.1(4) no
    C5 C6 C7 C8 . . . . 0.1(4) no
    C6 C7 C8 N1 . . . . -179.9(2) no
    C6 C7 C8 C9 . . . . -0.1(4) no
    N1 C8 C9 N3 . . . . 0.0(2) no
    N1 C8 C9 C4 . . . . 179.59(19) no
    C7 C8 C9 N3 . . . . -179.8(2) no
    C7 C8 C9 C4 . . . . -0.2(3) no
    C2 C10 C11 C12 . . . . -177.8(2) no
    C15 C10 C11 C12 . . . . 0.1(3) no
    C2 C10 C15 C14 . . . . 177.3(2) no
    C11 C10 C15 C14 . . . . -0.6(3) no
    C10 C11 C12 C13 . . . . 0.0(3) no
    C11 C12 C13 O13 . . . . 179.4(2) no
    C11 C12 C13 C14 . . . . 0.4(3) no
    O13 C13 C14 C15 . . . . -179.9(2) no
    C12 C13 C14 C15 . . . . -0.9(3) no
    C13 C14 C15 C10 . . . . 1.0(3) no
loop_
    _geom_hbond_atom_site_label_D
    _geom_hbond_atom_site_label_H
    _geom_hbond_atom_site_label_A
    _geom_hbond_site_symmetry_A
    _geom_hbond_distance_DH
    _geom_hbond_distance_HA
    _geom_hbond_distance_DA
    _geom_hbond_angle_DHA
    _geom_hbond_publ_flag
    N1 H1 Cl1 . 0.86 2.29 3.1167(16) 162 yes
    N3 H3 Cl1 6_545 0.86 2.32 3.1625(16) 168 yes
    O1 H1A Cl1 2_555 0.89 2.39 3.266(2) 167 yes
    O1 H1B Cl1 . 0.92 2.33 3.243(2) 171 yes
    O13 H13 O1 8_454 0.82 1.86 2.666(3) 166 yes
_iucr_refine_instructions_details
;
TITL goyo in C2/c
CELL  0.71073  10.3225  16.3159  15.4618   90.000  101.071   90.000
ZERR     8.00   0.0005   0.0005   0.0008    0.000    0.005    0.000
LATT   7
SYMM  - X,   Y, 1/2 - Z
SFAC  C    H    CL   N    O
UNIT  104  104   8    16   16
MERG   2
FMAP   2
size 0.38 0.33 0.28
TEMP 20
ACTA
BOND   $H
CONF
L.S.   5
WGHT    0.059500    1.200100
FVAR       0.16512
O13   5   -0.242605    0.033537   -0.000336    11.00000    0.06545    0.06646 =
         0.09012   -0.00396   -0.01011   -0.00308
AFIX   3
H13   2   -0.273185    0.072377   -0.031296    11.00000   -1.50000
AFIX   0
N1    4    0.267079    0.193034    0.253555    11.00000    0.06080    0.03322 =
         0.07253    0.00300   -0.00106    0.00018
AFIX  43
H1    2    0.231332    0.237180    0.229609    11.00000   -1.20000
AFIX   0
N3    4    0.303465    0.064815    0.284068    11.00000    0.05927    0.03315 =
         0.07042    0.00274    0.00361   -0.00005
AFIX  43
H3    2    0.294898    0.012375    0.282994    11.00000   -1.20000
AFIX   0
C2    1    0.221269    0.117362    0.233965    11.00000    0.05704    0.03579 =
         0.06134    0.00125    0.01164   -0.00007
C4    1    0.511511    0.082125    0.399883    11.00000    0.06539    0.05133 =
         0.08017    0.00779    0.00032    0.00447
AFIX  43
H4    2    0.527575    0.026940    0.412710    11.00000   -1.20000
AFIX   0
C5    1    0.593752    0.142424    0.441980    11.00000    0.06392    0.07137 =
         0.07954    0.00056   -0.00434    0.00284
AFIX  43
H5    2    0.666664    0.127849    0.484481    11.00000   -1.20000
AFIX   0
C6    1    0.569181    0.225152    0.421732    11.00000    0.07025    0.06219 =
         0.09136   -0.01259   -0.00431   -0.00977
AFIX  43
H6    2    0.626648    0.264357    0.451204    11.00000   -1.20000
AFIX   0
C7    1    0.463038    0.250481    0.359784    11.00000    0.07520    0.04188 =
         0.09293   -0.00662   -0.00159   -0.00474
AFIX  43
H7    2    0.447709    0.305686    0.346710    11.00000   -1.20000
AFIX   0
C8    1    0.379878    0.190093    0.317675    11.00000    0.05803    0.04126 =
         0.06757    0.00121    0.00533   -0.00008
C9    1    0.403920    0.107317    0.337656    11.00000    0.05728    0.04234 =
         0.06623    0.00197    0.00716   -0.00034
C10   1    0.103076    0.096496    0.171272    11.00000    0.05645    0.03989 =
         0.05963    0.00155    0.00967    0.00073
C11   1    0.022992    0.157182    0.124548    11.00000    0.07098    0.03890 =
         0.07838    0.00374   -0.00018   -0.00289
AFIX  43
H11   2    0.048054    0.211827    0.132568    11.00000   -1.20000
AFIX   0
C12   1   -0.092307    0.137902    0.066840    11.00000    0.06429    0.05449 =
         0.07379    0.01020   -0.00095    0.00655
AFIX  43
H12   2   -0.144026    0.179271    0.036464    11.00000   -1.20000
AFIX   0
C13   1   -0.130701    0.057003    0.054311    11.00000    0.05312    0.05739 =
         0.06333   -0.00402    0.00555   -0.00010
C14   1   -0.052834   -0.003998    0.100516    11.00000    0.06505    0.04367 =
         0.07987   -0.00486    0.00339   -0.00246
AFIX  43
H14   2   -0.079043   -0.058470    0.092805    11.00000   -1.20000
AFIX   0
C15   1    0.062265    0.015063    0.157395    11.00000    0.05892    0.04098 =
         0.07187    0.00088    0.00300    0.00263
AFIX  43
H15   2    0.113819   -0.026709    0.187109    11.00000   -1.20000
AFIX   0
O1    5    0.123522    0.356422    0.390083    11.00000    0.07855    0.08854 =
         0.09772   -0.00985   -0.00899   -0.00483
AFIX   3
H1A   2    0.039952    0.353692    0.361373    11.00000   -1.50000
H1B   2    0.151772    0.359702    0.337303    11.00000   -1.50000
AFIX   0
CL1   3    0.190780    0.372043    0.194290    11.00000    0.07920    0.03284 =
         0.09410    0.00239   -0.00790   -0.00011
HKLF 4
REM  goyo in C2/c
REM R1 =  0.0425 for   2032 Fo > 4sig(Fo)  and  0.0549 for all   2519 data
REM    163 parameters refined using      0 restraints
END
WGHT      0.0575      1.2725
REM Highest difference peak  0.236,  deepest hole -0.190,  1-sigma level  0.041
Q1    1  -0.2887  0.1223 -0.0490  11.00000  0.05    0.24
Q2    1  -0.3152  0.1798  0.0028  11.00000  0.05    0.21
Q3    1   0.3826  0.1489  0.3336  11.00000  0.05    0.19
Q4    1   0.1157  0.4153  0.3769  11.00000  0.05    0.18
Q5    1   0.0655  0.1233  0.1561  11.00000  0.05    0.14
Q6    1   0.2547  0.3794  0.2311  11.00000  0.05    0.14
Q7    1  -0.1982  0.1787 -0.0649  11.00000  0.05    0.13
Q8    1   0.0899  0.0607  0.1661  11.00000  0.05    0.13
Q9    1  -0.0858  0.0940  0.0531  11.00000  0.05    0.13
Q10   1   0.1461  0.4159  0.1873  11.00000  0.05    0.12
Q11   1   0.5495  0.1836  0.4451  11.00000  0.05    0.12
Q12   1  -0.0091  0.1475  0.0538  11.00000  0.05    0.12
Q13   1   0.1413  0.3264  0.1914  11.00000  0.05    0.11
Q14   1   0.2379  0.4212  0.1855  11.00000  0.05    0.11
Q15   1   0.1628  0.1117  0.1912  11.00000  0.05    0.11
Q16   1   0.4200  0.2090  0.3356  11.00000  0.05    0.11
Q17   1   0.2461  0.1537  0.2385  11.00000  0.05    0.10
Q18   1   0.4006  0.3631  0.4294  11.00000  0.05    0.10
Q19   1   0.2205  0.3204  0.1833  11.00000  0.05    0.10
Q20   1   0.1395  0.2371  0.0755  11.00000  0.05    0.10
;
data_New_Global_Publ_Block
_journal_date_recd_electronic     2013-08-15
_journal_date_accepted     2013-08-20
_journal_name_full     'Acta Crystallographica, Section E'
_journal_year     2013
_journal_volume     69
_journal_issue      9
_journal_page_first     o1485
_journal_page_last     o1486
_journal_paper_category     QO
_journal_paper_doi     10.1107/S1600536813023441
_journal_coeditor_code     SU2637
_publ_contact_author_name     'Itzia I. Padilla-Mart\'inez'
_publ_contact_author_address
;
Instituto Politecnico Nacional
Unidad Profesional Interdisciplinaria de Biotecnologia
Ciencias Basicas
Av. Acueducto s/n Barrio la laguna Ticoman
DF
CP 07340
Mexico
;
_publ_contact_author_email     ipadillamar@ipn.mx
_publ_contact_author_fax     ?
_publ_contact_author_phone     ?
_publ_section_title
;
2-(4-Hydroxyphenyl)-1<i>H</i>-benzimidazol-3-ium chloride monohydrate
;
loop_
    _publ_author_name
    _publ_author_address
    'Jazmin E. Gonz\'alez-Padilla'
;
Laboratorio de Biofisica y Biocat\'alisis,
Secci\'on de Estudios de Posgrado e Investigaci\'on de la Escuela
Superior de Medicina del Instituto Polit\'ecnico Nacional
Plan de San Luis y D\'iaz Mir\'on s/n Casco de Santo Tom\'as
M\'exico, DF 11340, Mexico
;
    'Martha Cecila Rosales-Hern\'andez'
;
Laboratorio de Biofisica y Biocat\'alisis,
Secci\'on de Estudios de Posgrado e Investigaci\'on de la Escuela
Superior de Medicina del Instituto Polit\'ecnico Nacional
Plan de San Luis y D\'iaz Mir\'on s/n Casco de Santo Tom\'as
M\'exico, DF 11340, Mexico
;
    'Itzia I. Padilla-Mart\'inez'
;
Laboratorio de Investigaci\'on en Qu\'imica
Departamento de Ciencias B\'asicas
Unidad Profesional Interdisciplinaria de Biotecnolog\'ia del
Instituto Polit\'ecnico Nacional
Av. Acueducto s/n Barrio la laguna Ticoman
M\'exico
DF 07340
Mexico
;
    'Efren V. Garc\'ia-B\'aez'
;
Laboratorio de Investigaci\'on en Qu\'imica
Departamento de Ciencias B\'asicas
Unidad Profesional Interdisciplinaria de Biotecnolog\'ia del
Instituto Polit\'ecnico Nacional
Av. Acueducto s/n Barrio la laguna Ticoman
M\'exico
DF 07340
Mexico
;
    'Susana Rojas-Lima'
;
Centro de Investigaciones Qu\'imicas
Universidad Autonoma del Estado de Hidalgo
km. 4.5 Carretera Pachuca-Tulancingo
Mineral de la Reforma, Hidalgo 42184,
Mexico
;
_publ_section_synopsis     .
