# Supplementary material for: 2-(4-Hy­droxy­phen­yl)-1H-benzimidazol-3-ium chloride monohydrate
Source: Acta Crystallogr Sect E Struct Rep Online. 2013 Aug 31;69(Pt 9):o1485–6. doi: 10.1107/S1600536813023441 (PMC3884505; doi:10.1107/S1600536813023441)
Supplement: Supplementary file 2 [file e-69-o1485-Isup2.hkl]

#
# h,k,l, Fc-squared, Fo-squared, sigma(Fo-squared) and status flag
#
data_I
_shelx_title ' goyo in C2/c'
_shelx_refln_list_code          4
_shelx_F_calc_maximum      630.82
_exptl_crystal_F_000      1104.00
_reflns_d_resolution_high  0.8044
 
loop_
 _symmetry_equiv_pos_as_xyz
 'x, y, z'
 '-x, y, -z+1/2'
 'x+1/2, y+1/2, z'
 '-x+1/2, y+1/2, -z+1/2'
 '-x, -y, -z'
 'x, -y, z-1/2'
 '-x+1/2, -y+1/2, -z'
 'x+1/2, -y+1/2, z-1/2'
 
_cell_length_a    10.3225
_cell_length_b    16.3159
_cell_length_c    15.4618
_cell_angle_alpha  90.000
_cell_angle_beta  101.071
_cell_angle_gamma  90.000
 
_shelx_F_squared_multiplier     1.000
 
loop_
 _refln_index_h
 _refln_index_k
 _refln_index_l
 _refln_F_squared_calc
 _refln_F_squared_meas
 _refln_F_squared_sigma
 _refln_observed_status
   2   0   0       84.92      207.60     12.47 o
   4   0   0       13.18       31.19      6.89 o
   6   0   0     3176.23     3404.13     77.40 o
   8   0   0        1.21       31.95     11.57 o
  10   0   0      335.95      192.93     61.25 o
  12   0   0       22.44      -15.04     36.68 o
   1   1   0      110.08       86.89      3.95 o
   3   1   0     9016.69     9150.79     75.76 o
   5   1   0     4283.04     4481.97     84.67 o
   7   1   0       19.82       24.49      8.10 o
   9   1   0       42.96       56.57     30.55 o
  11   1   0      310.13      193.21     40.71 o
   0   2   0     2481.34     2284.00     22.36 o
   2   2   0     1528.39     1347.43     26.39 o
   4   2   0      444.02      462.98     11.36 o
   6   2   0       34.99       19.28      9.32 o
   8   2   0       19.98        3.96      9.89 o
  10   2   0        3.40        4.01     31.11 o
  12   2   0        0.04       -7.85     22.73 o
   1   3   0    23097.28    22559.89    138.91 o
   3   3   0    11851.22    12229.04     66.87 o
   5   3   0      617.67      691.06     16.02 o
   7   3   0      469.51      498.79     18.63 o
   9   3   0        1.37        8.53      5.44 o
  11   3   0       18.44       -5.51     25.41 o
   0   4   0    28362.75    29845.78     98.95 o
   2   4   0     6589.57     7227.62     62.19 o
   4   4   0     5321.95     5403.09     42.49 o
   6   4   0      717.56      624.86     28.33 o
   8   4   0        0.99       12.16      4.33 o
  10   4   0     1510.83     1760.90    387.88 o
  12   4   0        2.28        0.15     18.74 o
   1   5   0     6098.97     6404.21     37.64 o
   3   5   0      188.84      262.86      9.05 o
   5   5   0     2084.22     2215.57     30.15 o
   7   5   0       71.61       59.89      5.80 o
   9   5   0      400.99      399.42     19.45 o
  11   5   0       86.94       50.41     42.18 o
   0   6   0     1026.01      970.35     25.48 o
   2   6   0        3.78       16.19      2.73 o
   4   6   0       24.47       32.75      4.57 o
   6   6   0      312.80      337.33     14.88 o
   8   6   0        0.00        6.11      3.03 o
  10   6   0      111.38      103.86     50.80 o
   1   7   0     1166.58     1371.79     19.76 o
   3   7   0     7927.59     8029.48     52.53 o
   5   7   0      168.50      246.80     11.91 o
   7   7   0      327.53      343.14     12.25 o
   9   7   0        4.46        1.58      2.81 o
  11   7   0       30.69       34.66     14.39 o
   0   8   0    11216.24    10460.73     82.53 o
   2   8   0      400.53      580.99     14.43 o
   4   8   0       72.73       43.17      5.64 o
   6   8   0       45.57       50.56      4.37 o
   8   8   0     1475.12     1433.93     26.12 o
  10   8   0       39.17       36.53      8.51 o
   1   9   0      108.82      144.81      8.11 o
   3   9   0      118.63       94.53      7.13 o
   5   9   0       25.93       27.25      3.03 o
   7   9   0      107.20      105.87      7.53 o
   9   9   0        3.83        8.60      3.06 o
  11   9   0       36.04       40.71      6.60 o
   0  10   0      303.29      196.09     14.82 o
   2  10   0        7.37        9.66      3.39 o
   4  10   0        5.62        7.40      3.21 o
   6  10   0      498.24      492.22     11.76 o
   8  10   0        2.07        1.61      3.01 o
  10  10   0        0.53       -3.30      5.50 o
   1  11   0      831.34      753.12     19.48 o
   3  11   0      777.39      723.95     12.92 o
   5  11   0      149.56      135.26      5.47 o
   7  11   0      366.84      393.37     14.01 o
   9  11   0      212.92      213.40     10.22 o
   0  12   0     1835.33     1743.59     35.36 o
   2  12   0     7071.93     6816.22     41.53 o
   4  12   0       57.32       49.78      3.87 o
   6  12   0       16.13       20.15      3.09 o
   8  12   0       41.34       50.33      5.13 o
  10  12   0       59.79       62.72      7.34 o
   1  13   0      349.68      304.89      8.93 o
   3  13   0       67.29       49.92      3.94 o
   5  13   0        1.55        5.50      2.13 o
   7  13   0       17.18       21.77      3.36 o
   9  13   0       12.56       16.26      3.60 o
   0  14   0      261.88      240.98     11.51 o
   2  14   0       97.21      114.84      5.23 o
   4  14   0       58.22       58.64      3.88 o
   6  14   0      124.46      131.50      6.90 o
   8  14   0      171.89      169.53      8.18 o
   1  15   0      154.49      141.36      6.98 o
   3  15   0     1367.58     1468.91     25.86 o
   5  15   0      997.37     1124.96     15.92 o
   7  15   0       37.22       28.74      3.86 o
   0  16   0     2352.06     2331.56     45.93 o
   2  16   0     1257.22     1325.08     27.75 o
   4  16   0       14.16       17.70      3.62 o
   6  16   0      117.59      148.24      7.36 o
   1  17   0        6.02        1.41      3.18 o
   3  17   0      137.53      131.03      7.40 o
   5  17   0       38.40       35.65      4.29 o
   0  18   0      217.95      241.41     13.31 o
   2  18   0       33.76       38.46      3.24 o
   4  18   0       18.38       22.34      3.44 o
   1  19   0      342.32      365.59     11.43 o
   3  19   0      125.82      160.84     10.64 o
   0  20   0       44.30       29.04      3.86 o
   2  20   0      394.94      437.84     12.06 o
 -11   1   1       40.95       23.45     29.42 o
  -9   1   1       84.97       30.46     23.60 o
  -7   1   1      515.38      463.87     22.34 o
  -5   1   1      150.21      155.00      5.85 o
  -3   1   1     2866.71     3095.85     20.58 o
  -1   1   1       50.43      119.25      4.24 o
   1   1   1      703.90      778.24      8.73 o
   3   1   1     4875.70     4771.61     39.99 o
   5   1   1     2823.82     2814.41     49.05 o
   7   1   1      449.09      412.21     21.22 o
   9   1   1      199.19      146.82     48.97 o
  11   1   1       16.49       31.63     22.97 o
 -12   2   1        3.08      -13.02     23.56 o
 -10   2   1        5.70        8.12     25.61 o
  -8   2   1      551.25      569.03     18.88 o
  -6   2   1     1544.29     1725.87     45.48 o
  -4   2   1        9.88       16.37      3.03 o
  -2   2   1     7245.07     7508.99     52.07 o
   0   2   1    21524.97    19439.06     61.90 o
   2   2   1     1203.24     1698.43     26.21 o
   4   2   1      943.65      866.86     13.88 o
   6   2   1     4492.30     4517.80     70.34 o
   8   2   1     1201.15     1118.15     34.95 o
  10   2   1      120.03       50.26     27.88 o
  12   2   1        1.22       -5.83     18.22 o
 -11   3   1      136.85       74.80     58.50 o
  -9   3   1       43.58       41.79      9.06 o
  -7   3   1     1861.58     1833.54     49.90 o
  -5   3   1        3.04        9.35      2.85 o
  -3   3   1     3041.74     2966.29     25.66 o
  -1   3   1    17070.69    17162.62     87.72 o
   1   3   1      856.93      926.73     15.15 o
   3   3   1     2866.59     3085.45     27.97 o
   5   3   1       89.85       74.34      8.79 o
   7   3   1      219.06      215.40     12.32 o
   9   3   1        0.30       11.88      7.83 o
  11   3   1        0.02        4.35     23.86 o
 -12   4   1        3.97       -1.98     20.09 o
 -10   4   1      644.84      657.38    395.21 o
  -8   4   1        1.42        5.33      3.84 o
  -6   4   1       35.85       39.51      5.09 o
  -4   4   1     1376.74     1454.61     27.26 o
  -2   4   1       40.92       31.19      2.35 o
   0   4   1      830.12      662.74     11.64 o
   2   4   1        1.86        8.90      2.61 o
   4   4   1        0.05       14.56      3.28 o
   6   4   1      977.87      962.61     32.59 o
   8   4   1      730.54      756.63     20.70 o
  10   4   1       37.66       51.87     10.25 o
  12   4   1        0.02        8.07     25.68 o
 -11   5   1        3.93        7.08     22.19 o
  -9   5   1       63.63       62.81     20.70 o
  -7   5   1      437.37      416.25     12.91 o
  -5   5   1     3158.22     3311.55     36.64 o
  -3   5   1      477.30      501.22     11.66 o
  -1   5   1     2154.00     2100.47     17.43 o
   1   5   1    24145.89    22202.49     65.19 o
   3   5   1    12504.92    12344.40     99.82 o
   5   5   1     6611.54     7239.77    119.18 o
   7   5   1       50.99       39.37      5.56 o
   9   5   1       52.18       45.38     36.50 o
  11   5   1       58.24      -13.47     74.64 o
 -10   6   1      143.54      162.31     52.45 o
  -8   6   1      179.13      165.85     32.38 o
  -6   6   1      165.73      193.65     11.48 o
  -4   6   1      354.54      382.88     13.18 o
  -2   6   1     6890.88     6859.03     51.15 o
   0   6   1    15818.99    15081.10     58.56 o
   2   6   1     6691.03     6591.51     43.00 o
   4   6   1       61.58       41.35      4.76 o
   6   6   1     2001.22     1987.69     36.64 o
   8   6   1      501.20      503.68     15.44 o
  10   6   1       41.32       35.04      8.96 o
 -11   7   1        0.06        3.40      4.29 o
  -9   7   1       92.95       93.57      9.69 o
  -7   7   1       15.96       20.07      5.13 o
  -5   7   1     1496.03     1589.89     29.87 o
  -3   7   1     2498.91     2655.04     47.52 o
  -1   7   1     4667.87     4685.79     37.65 o
   1   7   1     3716.95     3858.21     32.96 o
   3   7   1    14520.53    15005.70     74.24 o
   5   7   1      625.48      560.89     19.10 o
   7   7   1      915.60      940.47     33.31 o
   9   7   1      276.51      292.86     11.63 o
  11   7   1        0.55       -4.70      4.70 o
 -10   8   1       66.37       57.85     14.24 o
  -8   8   1      529.53      525.52     15.86 o
  -6   8   1       15.83       10.40      2.30 o
  -4   8   1        1.24        0.34      3.59 o
  -2   8   1      964.69     1148.87     25.31 o
   0   8   1     3527.03     3515.26     34.03 o
   2   8   1      104.19       75.75      5.25 o
   4   8   1      761.64      757.17     24.05 o
   6   8   1      413.08      409.73     10.12 o
   8   8   1      130.30      140.57      8.54 o
  10   8   1       38.31       40.10      8.46 o
 -11   9   1        0.66        6.97      4.40 o
  -9   9   1      305.83      330.64     13.79 o
  -7   9   1      837.31      807.59     17.26 o
  -5   9   1     2448.62     2537.42     27.88 o
  -3   9   1     3839.31     3509.34     51.89 o
  -1   9   1     2699.81     2553.47     29.62 o
   1   9   1     1779.63     1976.90     27.68 o
   3   9   1     2919.74     2745.04     36.78 o
   5   9   1      715.00      736.81     13.31 o
   7   9   1        1.80       13.71      3.22 o
   9   9   1        6.73       13.43      3.44 o
 -10  10   1      190.08      192.93     15.77 o
  -8  10   1        1.25        1.64      3.16 o
  -6  10   1      487.35      518.60     12.99 o
  -4  10   1      242.90      235.89      6.98 o
  -2  10   1     4088.70     4286.36     65.10 o
   0  10   1     4585.99     4135.77     43.63 o
   2  10   1      507.83      558.85     16.20 o
   4  10   1       46.16       38.60      3.36 o
   6  10   1     1896.85     1896.87     23.11 o
   8  10   1      286.78      285.18     11.73 o
  10  10   1       36.68       37.78      7.70 o
  -9  11   1        1.81        6.83      3.30 o
  -7  11   1      760.19      779.44     16.99 o
  -5  11   1     1829.84     1923.29     21.09 o
  -3  11   1     1024.62      984.73     15.06 o
  -1  11   1        7.44        9.03      3.37 o
   1  11   1      468.17      469.68     15.48 o
   3  11   1      125.97      128.36      5.24 o
   5  11   1      734.29      723.74     13.26 o
   7  11   1       49.38       40.47      4.47 o
   9  11   1       79.13       83.50      6.55 o
 -10  12   1       17.65       28.61      5.87 o
  -8  12   1      287.57      279.00     12.56 o
  -6  12   1      104.67      100.51      5.84 o
  -4  12   1      872.97      817.73     13.96 o
  -2  12   1     1984.01     1902.78     18.73 o
   0  12   1     1362.15     1363.61     17.50 o
   2  12   1      285.16      264.45      7.61 o
   4  12   1      101.32       81.49      4.47 o
   6  12   1      491.39      462.80     12.03 o
   8  12   1        1.04       -0.13      2.65 o
  10  12   1       10.27        6.24      3.30 o
  -9  13   1       12.60       12.54      2.89 o
  -7  13   1       31.22       24.99      4.12 o
  -5  13   1      187.72      192.78      6.79 o
  -3  13   1        9.63       14.47      2.77 o
  -1  13   1      108.29       99.75      5.26 o
   1  13   1      368.77      381.48      9.84 o
   3  13   1     1363.96     1269.72     23.28 o
   5  13   1      501.04      482.24     10.47 o
   7  13   1       38.04       24.81      3.59 o
   9  13   1       20.94       29.32      4.27 o
  -8  14   1      266.90      296.59     10.94 o
  -6  14   1      165.16      155.59      7.54 o
  -4  14   1       12.08       31.29      3.41 o
  -2  14   1       76.04       88.86      4.96 o
   0  14   1      665.41      665.10     14.28 o
   2  14   1      644.71      676.88     15.56 o
   4  14   1       22.05       10.54      2.04 o
   6  14   1      307.29      285.89      9.77 o
   8  14   1      232.30      212.67     11.02 o
  -7  15   1        4.92        3.61      2.64 o
  -5  15   1      793.38      851.82     15.09 o
  -3  15   1       45.55       30.76      3.51 o
  -1  15   1       43.88       51.62      4.02 o
   1  15   1      254.67      244.03      8.11 o
   3  15   1     1153.78     1134.97     20.35 o
   5  15   1       74.62       82.77      4.84 o
   7  15   1       10.29       16.65      3.03 o
  -6  16   1        7.97       12.39      2.65 o
  -4  16   1       14.33        6.56      5.03 o
  -2  16   1      106.99      101.78      5.74 o
   0  16   1       50.92       49.77      4.25 o
   2  16   1       29.70       22.44      3.10 o
   4  16   1       36.74       38.88      4.35 o
   6  16   1        1.32       -0.07      2.52 o
  -5  17   1       35.54       39.61      4.36 o
  -3  17   1       55.42       59.82      5.24 o
  -1  17   1       43.53       51.58      4.42 o
   1  17   1       22.82       17.59      3.57 o
   3  17   1      622.10      552.85     14.46 o
   5  17   1       17.65       23.14      3.45 o
  -4  18   1        5.50       10.39      4.09 o
  -2  18   1      123.43      162.89      7.17 o
   0  18   1      243.59      255.10      9.60 o
   2  18   1        1.16        0.12      2.30 o
   4  18   1       59.64       57.33      4.79 o
  -3  19   1       24.89       43.59      3.81 o
  -1  19   1        0.84       -1.21      2.95 o
   1  19   1      127.65      159.63      6.63 o
   3  19   1        2.95        3.81      2.97 o
  -2  20   1      126.44      165.05     10.64 o
   0  20   1      133.92      148.32      5.21 o
 -12   0   2      235.03       97.20     42.55 o
 -10   0   2      347.88      243.55     60.89 o
  -8   0   2      532.90      461.65     33.24 o
  -6   0   2      627.54      691.17     26.51 o
  -4   0   2     7599.21     7426.70     57.47 o
  -2   0   2    27835.86    27365.81     90.81 o
   0   0   2    12939.43    11196.90     68.17 o
   2   0   2    13618.32    12322.34    118.47 o
   4   0   2      388.95      416.48     20.65 o
   6   0   2     6119.44     5635.07    101.56 o
   8   0   2     1102.18     1035.54     31.36 o
  10   0   2      224.42      109.67     46.58 o
  12   0   2        1.99        4.40     26.78 o
 -11   1   2        0.04      -43.10     60.52 o
  -9   1   2      166.24       93.77     33.85 o
  -7   1   2      467.21      413.21     22.89 o
  -5   1   2     3741.23     3538.75     41.09 o
  -3   1   2     2659.58     2515.98     25.66 o
  -1   1   2      203.35      225.06      5.19 o
   1   1   2     6753.19     6234.21     54.34 o
   3   1   2    16717.92    16053.37     77.65 o
   5   1   2      434.98      358.30     14.04 o
   7   1   2        0.01        0.14      3.84 o
   9   1   2      149.10       75.93     48.78 o
  11   1   2        6.58        7.95     24.57 o
 -12   2   2        4.00       -2.20     23.39 o
 -10   2   2      576.15      407.76    165.42 o
  -8   2   2       56.33       58.17      5.96 o
  -6   2   2      806.49      790.19     21.88 o
  -4   2   2     1509.99     1426.46     17.33 o
  -2   2   2     2983.56     2848.31     32.40 o
   0   2   2     3895.91     3450.37     29.36 o
   2   2   2     4624.60     4007.30     34.44 o
   4   2   2     3363.55     3711.08     40.97 o
   6   2   2       22.58       31.63      7.72 o
   8   2   2     2269.04     2305.89     54.62 o
  10   2   2        5.51       -2.20     27.16 o
  12   2   2        2.71       13.38     17.58 o
 -11   3   2       33.15       19.44     25.64 o
  -9   3   2      206.80      250.38     19.53 o
  -7   3   2       28.36       25.50      8.49 o
  -5   3   2      894.14      827.53     18.33 o
  -3   3   2      280.13      264.14      7.65 o
  -1   3   2       62.92       80.97      3.91 o
   1   3   2      491.38      568.59     11.85 o
   3   3   2     5424.01     5307.76     61.97 o
   5   3   2       17.91       11.20      4.27 o
   7   3   2        0.02        0.93      3.12 o
   9   3   2      357.99      386.97    113.70 o
  11   3   2       12.09       13.95     25.21 o
 -12   4   2       39.58        8.19     20.51 o
 -10   4   2      106.51       90.97     55.57 o
  -8   4   2       34.54       26.90      9.65 o
  -6   4   2      543.93      572.03     17.65 o
  -4   4   2     5964.53     5701.72     38.62 o
  -2   4   2    12642.86    13220.86     48.87 o
   0   4   2    11889.98    11627.74     42.82 o
   2   4   2     7643.53     7452.50     37.46 o
   4   4   2       74.87       99.07      9.25 o
   6   4   2     1411.63     1259.68     37.99 o
   8   4   2      339.29      308.45     14.33 o
  10   4   2        3.08        5.33      5.75 o
  12   4   2        2.24       24.21     26.78 o
 -11   5   2      218.80      302.60     63.45 o
  -9   5   2        2.16       14.03      4.84 o
  -7   5   2      324.85      289.57     14.18 o
  -5   5   2        4.76       19.15      3.52 o
  -3   5   2       11.54       20.71      2.96 o
  -1   5   2      409.51      391.26      8.07 o
   1   5   2     1015.08     1011.60     24.28 o
   3   5   2      320.03      323.81     14.28 o
   5   5   2      166.54      183.89     13.99 o
   7   5   2      123.59      121.93     13.38 o
   9   5   2     1093.96     1030.66    446.93 o
  11   5   2       43.86       93.16     41.45 o
 -10   6   2       82.02       81.91      8.81 o
  -8   6   2       41.78       48.11      5.91 o
  -6   6   2        0.01        5.90      5.97 o
  -4   6   2      270.10      287.84     11.25 o
  -2   6   2     2014.03     1903.33     18.21 o
   0   6   2      452.76      503.26     10.21 o
   2   6   2      933.04      880.08     14.64 o
   4   6   2       40.61       62.98      5.78 o
   6   6   2      327.74      296.63     10.05 o
   8   6   2      281.29      265.45     16.57 o
  10   6   2       20.17       17.14      7.28 o
 -11   7   2       97.53      101.97     20.36 o
  -9   7   2       17.46       26.67      6.11 o
  -7   7   2      478.91      454.26     11.78 o
  -5   7   2       29.22       45.88      7.23 o
  -3   7   2      854.74      917.29     21.61 o
  -1   7   2       14.08       20.69      2.93 o
   1   7   2       54.12       54.26      6.94 o
   3   7   2       88.28       56.61      6.11 o
   5   7   2     1000.09     1007.59     25.59 o
   7   7   2      153.40      146.95      7.30 o
   9   7   2      515.32      538.36     17.91 o
  11   7   2       28.45       29.16      6.09 o
 -10   8   2       17.83       19.22      5.08 o
  -8   8   2      190.29      189.15      9.60 o
  -6   8   2        7.33        5.65      2.32 o
  -4   8   2     1027.86     1027.92     29.92 o
  -2   8   2      850.82      853.10     16.04 o
   0   8   2      544.24      498.23     13.64 o
   2   8   2      247.62      288.66     10.02 o
   4   8   2      514.34      509.06     19.86 o
   6   8   2     2117.23     1986.33     24.88 o
   8   8   2       36.49       37.11      5.02 o
  10   8   2        0.99       -4.74     15.41 o
 -11   9   2       12.43       13.20      4.77 o
  -9   9   2       30.78       33.95      5.94 o
  -7   9   2       59.98       50.75      4.80 o
  -5   9   2        2.13        6.38      2.32 o
  -3   9   2      120.42      145.75     11.16 o
  -1   9   2      360.15      362.16     10.93 o
   1   9   2       11.82       36.99      4.32 o
   3   9   2        5.24        6.89      5.11 o
   5   9   2       36.51       30.61      3.06 o
   7   9   2      206.89      190.50      8.81 o
   9   9   2       49.13       52.79      5.92 o
 -10  10   2        0.01        3.67      3.37 o
  -8  10   2     1524.66     1581.18     27.13 o
  -6  10   2      122.79      115.70     10.31 o
  -4  10   2      461.90      487.87     10.03 o
  -2  10   2     3056.42     3159.72     43.34 o
   0  10   2     3083.98     3132.19     37.44 o
   2  10   2      862.66      955.69     24.34 o
   4  10   2        3.81        4.31      1.65 o
   6  10   2     4590.36     4477.91     65.93 o
   8  10   2        5.92        2.91      2.68 o
  10  10   2        0.49       -2.63     26.78 o
  -9  11   2       21.94       23.92      4.09 o
  -7  11   2      105.97       94.53      6.36 o
  -5  11   2      731.07      730.55     12.35 o
  -3  11   2        0.36        6.39      2.59 o
  -1  11   2       39.65       45.99      6.53 o
   1  11   2      625.70      583.12     17.16 o
   3  11   2     2033.71     1942.18     21.30 o
   5  11   2      130.39      127.54      6.37 o
   7  11   2       86.12       79.28      5.99 o
   9  11   2       80.31      110.45      7.09 o
 -10  12   2       66.24       90.23      9.17 o
  -8  12   2       91.65       97.53      7.67 o
  -6  12   2        6.50        4.03      2.63 o
  -4  12   2     1583.40     1465.88     18.68 o
  -2  12   2     1067.35     1055.26     13.19 o
   0  12   2      857.56      803.06     13.65 o
   2  12   2      389.56      353.03      8.20 o
   4  12   2      383.15      356.25      9.12 o
   6  12   2      822.52      803.82     17.47 o
   8  12   2      163.48      196.77      8.66 o
  -9  13   2        5.51        5.05      2.39 o
  -7  13   2        0.91       -1.91      3.80 o
  -5  13   2        4.44        3.16      2.14 o
  -3  13   2      736.43      727.22     12.14 o
  -1  13   2       45.66       50.36      3.97 o
   1  13   2     1536.13     1463.26     19.53 o
   3  13   2        9.79       20.01      3.80 o
   5  13   2        4.33       11.82      2.38 o
   7  13   2        1.08        1.75      2.48 o
   9  13   2        6.94        8.80      3.30 o
  -8  14   2      111.94      123.90      7.33 o
  -6  14   2       12.37       11.98      3.24 o
  -4  14   2     1585.53     1640.89     22.30 o
  -2  14   2       58.29       71.31      4.98 o
   0  14   2      106.32      114.44      6.11 o
   2  14   2     2225.17     2326.63     40.26 o
   4  14   2      187.87      170.02      6.72 o
   6  14   2      367.66      393.39     11.26 o
   8  14   2        0.29        6.00      3.48 o
  -7  15   2      323.02      357.88     12.26 o
  -5  15   2      211.03      235.58      8.15 o
  -3  15   2      882.43      900.47     24.96 o
  -1  15   2       77.87       78.42      5.17 o
   1  15   2     2428.68     2472.02     30.49 o
   3  15   2      636.80      667.05     14.23 o
   5  15   2      319.71      340.43     10.22 o
   7  15   2        0.74        5.58      2.66 o
  -6  16   2       55.92       58.24      6.16 o
  -4  16   2     1381.39     1421.81     18.81 o
  -2  16   2     2158.81     2224.67     27.79 o
   0  16   2     2085.48     2109.31     32.00 o
   2  16   2      571.56      552.58     14.30 o
   4  16   2        8.31        9.23      2.77 o
   6  16   2      198.69      204.73      8.30 o
  -7  17   2        0.76       -1.83      3.30 o
  -5  17   2        5.81       11.75      2.57 o
  -3  17   2      357.52      362.50     13.75 o
  -1  17   2       29.49       32.75      3.76 o
   1  17   2      743.84      714.96     17.10 o
   3  17   2        5.97        9.18      4.41 o
   5  17   2        0.29        4.04      2.53 o
  -4  18   2        0.94       -0.89      2.10 o
  -2  18   2       45.78       36.91      3.80 o
   0  18   2       24.13       18.93      3.86 o
   2  18   2        5.73        2.15      2.73 o
   4  18   2        5.60       12.37      2.68 o
  -3  19   2       45.33       46.37      3.93 o
  -1  19   2       47.67       49.39      4.01 o
   1  19   2      221.09      234.54      7.70 o
   3  19   2      487.09      570.88     15.42 o
   0  20   2      120.69      122.37      5.47 o
 -11   1   3       27.22       14.55     27.17 o
  -9   1   3        0.80       -2.03     21.36 o
  -7   1   3     1459.83     1584.17     38.07 o
  -5   1   3      286.64      264.84     10.07 o
  -3   1   3     9976.15    10027.83     42.49 o
  -1   1   3      111.77      276.09      6.65 o
   1   1   3     1838.18     2132.86     27.55 o
   3   1   3     2330.08     2445.68     42.81 o
   5   1   3      563.07      578.97     18.80 o
   7   1   3        3.50        7.33      4.40 o
   9   1   3      370.80      298.57     68.96 o
  11   1   3       37.04       15.79     21.50 o
 -12   2   3       43.70        8.44     36.31 o
 -10   2   3      457.74      412.58    140.66 o
  -8   2   3      831.92      834.56     35.08 o
  -6   2   3      836.98      964.52     25.14 o
  -4   2   3     4299.21     4673.59     32.50 o
  -2   2   3    49959.47    48821.57     81.17 o
   0   2   3     3409.35     3471.96     27.90 o
   2   2   3        5.47       12.45      2.90 o
   4   2   3     8200.12     8976.09     80.01 o
   6   2   3     3764.24     3813.07     64.74 o
   8   2   3       11.45       16.36      7.53 o
  10   2   3        6.50        5.46     23.92 o
 -11   3   3        1.05        0.00     34.48 o
  -9   3   3        8.29        3.21      6.94 o
  -7   3   3       94.79       93.47      8.80 o
  -5   3   3      441.79      443.30     12.05 o
  -3   3   3      378.86      352.35      7.93 o
  -1   3   3    14306.77    14954.48     58.32 o
   1   3   3     4481.79     4534.19     72.95 o
   3   3   3       17.55       60.84      4.78 o
   5   3   3     3239.61     3445.51     72.98 o
   7   3   3       17.03       21.37      6.84 o
   9   3   3      169.35      126.80     56.12 o
  11   3   3       33.53        2.97     19.90 o
 -12   4   3        2.87       -3.67     30.81 o
 -10   4   3      133.35       67.50     57.40 o
  -8   4   3      322.18      323.25     15.37 o
  -6   4   3      254.04      272.26     12.52 o
  -4   4   3      183.38      204.91      8.35 o
  -2   4   3       30.67       46.63      3.58 o
   0   4   3      234.78      235.96      6.47 o
   2   4   3      739.68      860.00     13.88 o
   4   4   3      235.39      287.55     13.98 o
   6   4   3       95.57      108.10     10.83 o
   8   4   3     1374.48     1453.87     38.33 o
  10   4   3        3.78        9.66      6.80 o
 -11   5   3       35.72       42.36     40.35 o
  -9   5   3      233.11      263.46     14.82 o
  -7   5   3     3629.74     3878.08     34.43 o
  -5   5   3     1187.96     1065.93     21.58 o
  -3   5   3     2458.38     2427.28     27.67 o
  -1   5   3     3954.75     4169.23     28.76 o
   1   5   3     2391.56     2329.73     19.44 o
   3   5   3     8564.46     9252.02     98.94 o
   5   5   3      462.63      426.10     21.56 o
   7   5   3     1108.33     1129.89     25.66 o
   9   5   3      240.38      231.39     14.90 o
  11   5   3       98.13      153.68     43.28 o
 -12   6   3       14.85        1.47     31.91 o
 -10   6   3      142.62      157.55     11.25 o
  -8   6   3      344.86      324.97     16.52 o
  -6   6   3     1120.07     1154.94     26.69 o
  -4   6   3     6966.44     6968.23     98.56 o
  -2   6   3     4551.58     4451.74     31.59 o
   0   6   3     2698.16     2638.85     23.94 o
   2   6   3      107.75      134.09      5.95 o
   4   6   3     2027.33     2151.01     55.55 o
   6   6   3     1304.07     1309.98     20.19 o
   8   6   3      113.22      123.02      8.06 o
  10   6   3       44.90       36.89     13.20 o
 -11   7   3      153.48       26.04     34.11 o
  -9   7   3      486.37      530.08     21.29 o
  -7   7   3      275.82      242.30      8.88 o
  -5   7   3     5000.27     5048.56     76.67 o
  -3   7   3      301.08      278.36     10.78 o
  -1   7   3     1908.80     1975.06     21.99 o
   1   7   3     5134.20     5262.84     39.56 o
   3   7   3     1453.26     1464.25     30.81 o
   5   7   3       81.98       85.03      5.71 o
   7   7   3        9.15        4.77      2.68 o
   9   7   3       40.22       48.15      6.05 o
  11   7   3       17.23        6.24     23.11 o
 -10   8   3       29.36       47.22      7.70 o
  -8   8   3      130.31      139.57      9.47 o
  -6   8   3       28.63       24.70      5.81 o
  -4   8   3      172.83      161.09     12.41 o
  -2   8   3      679.84      777.12     15.78 o
   0   8   3      200.80      265.80      8.95 o
   2   8   3      187.81      147.84      7.66 o
   4   8   3       16.32       16.30      4.38 o
   6   8   3      288.42      260.37     10.33 o
   8   8   3       95.89       91.29      6.35 o
  10   8   3        0.00        2.65      2.96 o
 -11   9   3        8.27       -2.93      3.67 o
  -9   9   3       47.62       40.70      7.03 o
  -7   9   3      840.92      804.23     17.34 o
  -5   9   3      337.60      299.64      9.00 o
  -3   9   3        8.16        1.74      4.30 o
  -1   9   3     4197.84     4151.04     45.41 o
   1   9   3     3482.96     3155.57     41.74 o
   3   9   3     4727.37     4905.39    130.32 o
   5   9   3      984.95     1065.58     18.29 o
   7   9   3      143.96      128.86      7.39 o
   9   9   3       98.07      109.24      7.75 o
 -10  10   3       36.65       52.82      6.58 o
  -8  10   3      426.31      409.07     15.91 o
  -6  10   3      274.35      262.63      9.34 o
  -4  10   3     1270.46     1235.80     16.06 o
  -2  10   3     2165.39     2091.04     65.28 o
   0  10   3     1325.60     1442.78     25.78 o
   2  10   3        0.47        6.58      3.15 o
   4  10   3     3289.91     3317.24     26.57 o
   6  10   3       27.81       34.19      4.30 o
   8  10   3      257.53      225.97     10.17 o
  10  10   3        9.03       16.15      4.98 o
  -9  11   3       67.82       65.87      6.09 o
  -7  11   3      400.39      351.84     12.95 o
  -5  11   3        3.20        2.61      7.63 o
  -3  11   3       34.36       37.02      3.20 o
  -1  11   3      538.14      490.24     11.20 o
   1  11   3     2754.54     2598.28     23.65 o
   3  11   3     2204.42     2163.81     21.37 o
   5  11   3      657.53      655.35     14.21 o
   7  11   3       67.14       63.59      5.33 o
   9  11   3       38.52       41.03      4.39 o
 -10  12   3        0.25       -4.03      4.03 o
  -8  12   3      190.31      199.56     10.70 o
  -6  12   3      151.19      155.31      8.89 o
  -4  12   3       15.82       16.22      2.68 o
  -2  12   3      272.61      269.73      7.75 o
   0  12   3     1395.55     1285.82     16.21 o
   2  12   3      519.59      458.87     10.09 o
   4  12   3      169.28      171.31      6.24 o
   6  12   3      220.66      187.81      8.52 o
   8  12   3       15.86       16.22      3.44 o
  -9  13   3        0.05        0.18      2.26 o
  -7  13   3      307.12      285.89     12.98 o
  -5  13   3      329.86      322.40      9.31 o
  -3  13   3       31.03       28.33      3.30 o
  -1  13   3      669.67      685.82     12.62 o
   1  13   3       39.05       41.90      4.44 o
   3  13   3      307.67      310.10      9.08 o
   5  13   3        3.02        8.53      2.87 o
   7  13   3       36.28       43.61      4.62 o
   9  13   3       42.45       35.58      5.50 o
  -8  14   3       27.97       20.69      3.51 o
  -6  14   3      122.89      111.77      8.46 o
  -4  14   3      151.10      159.54      7.18 o
  -2  14   3      599.30      612.34     13.79 o
   0  14   3       96.91       98.19      5.82 o
   2  14   3      147.85      141.23      6.70 o
   4  14   3     1009.95     1002.94     27.23 o
   6  14   3      744.87      759.15     14.96 o
   8  14   3       45.23       55.16      5.43 o
  -7  15   3       49.92       43.03      4.78 o
  -5  15   3      401.35      422.82     10.71 o
  -3  15   3      286.52      270.89      8.25 o
  -1  15   3       31.78       29.74      4.04 o
   1  15   3       33.23       72.37      6.39 o
   3  15   3      811.54      895.64     33.15 o
   5  15   3       14.21       25.73      3.17 o
   7  15   3        5.62        3.73      2.05 o
  -6  16   3        0.61        0.31      2.71 o
  -4  16   3      128.52      135.33      6.08 o
  -2  16   3        0.36        1.21      2.78 o
   0  16   3       27.45       24.14      3.67 o
   2  16   3       18.29       15.93      3.03 o
   4  16   3       49.85       52.09      4.72 o
   6  16   3        0.04        3.03      2.70 o
  -5  17   3      142.42      123.16      7.42 o
  -3  17   3       90.69      100.15      7.50 o
  -1  17   3       38.47       28.57      3.82 o
   1  17   3      295.55      300.65     10.99 o
   3  17   3        9.53       11.66      3.48 o
   5  17   3       82.38      120.45      6.15 o
  -4  18   3       32.99       45.14      3.78 o
  -2  18   3      229.77      274.63      8.15 o
   0  18   3        0.58        4.87      2.59 o
   2  18   3       70.17       82.47      5.01 o
   4  18   3      269.60      300.57     10.07 o
  -3  19   3       60.21       80.92      4.28 o
  -1  19   3       10.89        6.35      2.29 o
   1  19   3       77.29      123.97      5.82 o
   3  19   3        2.79        7.07      2.82 o
 -12   0   4       57.63       -4.40     31.54 o
 -10   0   4        0.44        6.60     32.64 o
  -8   0   4     1364.79     1339.29     74.56 o
  -6   0   4     1244.13     1272.55     30.91 o
  -4   0   4     2712.40     2821.03     36.80 o
  -2   0   4   397929.22   362555.94   1177.15 o
   0   0   4     4170.74     3803.62     55.77 o
   2   0   4     1716.35     1777.71     25.96 o
   4   0   4     4661.70     5749.62     71.98 o
   6   0   4       21.24       61.88     11.78 o
   8   0   4      544.99      539.91     31.54 o
  10   0   4       13.33        2.20     30.44 o
 -11   1   4       29.49       10.05     28.92 o
  -9   1   4        0.61       -6.17     10.28 o
  -7   1   4     1776.54     1777.79     27.53 o
  -5   1   4      830.77      870.29     17.45 o
  -3   1   4     6398.08     6429.73     44.52 o
  -1   1   4     1164.15     1335.64     21.20 o
   1   1   4     6068.66     6136.48     42.43 o
   3   1   4     2390.09     2738.26     26.81 o
   5   1   4       39.57       27.15      4.44 o
   7   1   4       15.85       19.90      9.87 o
   9   1   4      990.04      965.06     76.66 o
  11   1   4       80.12       74.14     24.20 o
 -12   2   4        0.59       -2.12     22.03 o
 -10   2   4        0.30        1.97     25.50 o
  -8   2   4       20.92       20.42      6.60 o
  -6   2   4       25.10       21.29      4.38 o
  -4   2   4      377.66      371.17      9.04 o
  -2   2   4     2024.60     1958.24     29.34 o
   0   2   4     1176.56     1016.14     19.50 o
   2   2   4      247.71      280.99     10.33 o
   4   2   4       18.94       32.78      5.15 o
   6   2   4      139.14      139.78      9.08 o
   8   2   4       79.58       63.10      8.36 o
  10   2   4        0.02      -10.39     25.47 o
 -11   3   4        0.16       -7.94     26.37 o
  -9   3   4      171.68      174.67     84.91 o
  -7   3   4        0.72        0.00      3.05 o
  -5   3   4     1836.41     1858.78     25.03 o
  -3   3   4      999.60     1173.54     16.42 o
  -1   3   4    17978.41    18244.43     60.10 o
   1   3   4     3961.97     4521.36     36.40 o
   3   3   4     3684.35     3907.32     40.94 o
   5   3   4      658.74      762.00     28.62 o
   7   3   4      134.30      122.57     10.85 o
   9   3   4        0.82      -13.78     45.67 o
  11   3   4       17.96        3.83     18.06 o
 -12   4   4      288.76      107.71     30.26 o
 -10   4   4       11.99       10.74     25.06 o
  -8   4   4        6.80        9.07      7.48 o
  -6   4   4       36.26       34.38      6.17 o
  -4   4   4     6302.66     6736.44     67.62 o
  -2   4   4     4844.28     5708.09     43.17 o
   0   4   4       15.54       10.65      1.70 o
   2   4   4    10767.32    11109.44     63.69 o
   4   4   4     1712.73     1510.37     33.32 o
   6   4   4       17.14       35.28      4.97 o
   8   4   4     2930.17     2805.29     60.15 o
  10   4   4       76.20       73.05     30.44 o
 -11   5   4       64.84       38.00     24.83 o
  -9   5   4       52.25       51.00     11.12 o
  -7   5   4      500.40      546.85     21.98 o
  -5   5   4      359.57      388.68     13.84 o
  -3   5   4       76.94       58.63      5.02 o
  -1   5   4     7537.53     7755.58     45.17 o
   1   5   4      406.05      518.85      9.82 o
   3   5   4     1996.04     2344.95     48.70 o
   5   5   4        0.92       -2.44      5.82 o
   7   5   4     1668.56     1678.93     31.79 o
   9   5   4      242.47      194.36     13.48 o
  11   5   4       28.25       42.55     32.64 o
 -10   6   4       34.89       35.28      7.36 o
  -8   6   4       70.65       69.39      7.09 o
  -6   6   4       30.78       19.42      6.48 o
  -4   6   4       26.22       14.83      3.57 o
  -2   6   4       61.85       49.12      4.18 o
   0   6   4      154.64      125.99      6.30 o
   2   6   4       25.79       30.92      4.43 o
   4   6   4      670.46      742.67     27.78 o
   6   6   4       85.89       79.93      6.70 o
   8   6   4       78.98       76.81      7.34 o
  10   6   4        2.04        1.30     12.84 o
 -11   7   4        7.98       -9.90     40.71 o
  -9   7   4       62.15       69.83      8.66 o
  -7   7   4        9.48       12.86      3.19 o
  -5   7   4     1480.14     1497.15     32.11 o
  -3   7   4     4823.13     4883.78     49.35 o
  -1   7   4        5.47       35.87      3.69 o
   1   7   4     3516.49     3662.88     34.69 o
   3   7   4      646.44      819.71     23.78 o
   5   7   4      800.33      829.62     18.85 o
   7   7   4       48.08       43.20      5.22 o
   9   7   4      182.49      207.88     11.30 o
 -10   8   4      338.19      390.78     17.35 o
  -8   8   4      181.94      208.45     11.66 o
  -6   8   4      336.19      348.79     10.41 o
  -4   8   4        7.25       10.40      5.77 o
  -2   8   4     3158.12     3300.91     36.38 o
   0   8   4     3249.01     3494.13     33.20 o
   2   8   4     1171.81     1039.10     25.66 o
   4   8   4       20.40       42.74      4.23 o
   6   8   4     2483.25     2301.06     30.62 o
   8   8   4       54.98       42.79      5.29 o
  10   8   4       29.78       41.97      5.27 o
 -11   9   4        1.67       -0.10      6.79 o
  -9   9   4       33.91       40.30      6.99 o
  -7   9   4        1.16        0.92      3.04 o
  -5   9   4        0.05        4.02      3.79 o
  -3   9   4        9.58       11.78      5.94 o
  -1   9   4      286.06      314.36     10.84 o
   1   9   4      237.51      219.30      9.48 o
   3   9   4        0.27       26.46      6.70 o
   5   9   4      567.75      553.47     14.69 o
   7   9   4       96.36      104.30      6.68 o
   9   9   4      143.91      158.16      9.79 o
 -10  10   4       18.00       17.06      4.65 o
  -8  10   4      116.70      126.55      7.70 o
  -6  10   4       80.60       76.87      6.14 o
  -4  10   4       23.70       17.30      4.12 o
  -2  10   4        0.12        8.32      6.34 o
   0  10   4       42.30       37.44      5.07 o
   2  10   4       30.48       30.65      5.23 o
   4  10   4      925.87      865.30     23.86 o
   6  10   4        9.32       11.74      2.90 o
   8  10   4       25.41       28.91      4.30 o
  10  10   4        0.33        4.40      3.67 o
  -9  11   4      175.24      214.37     10.03 o
  -7  11   4       94.44       87.67      6.99 o
  -5  11   4        7.21       10.25      2.57 o
  -3  11   4      104.70      101.74      5.28 o
  -1  11   4     2040.38     1916.06     19.32 o
   1  11   4      549.59      529.85     12.30 o
   3  11   4        9.34        7.48      3.17 o
   5  11   4      195.24      189.31      8.65 o
   7  11   4      673.68      647.62     17.18 o
   9  11   4      226.96      285.03     12.98 o
 -10  12   4        0.30        3.60      2.49 o
  -8  12   4       83.55      102.64      7.88 o
  -6  12   4       88.63       85.76      6.77 o
  -4  12   4     4031.35     3851.22     34.55 o
  -2  12   4      603.23      582.94     11.57 o
   0  12   4     3209.38     3137.95     33.42 o
   2  12   4      916.56      911.00     14.30 o
   4  12   4       44.48       53.25      4.37 o
   6  12   4       47.90       61.79      5.14 o
   8  12   4       47.73       38.91      4.07 o
  -9  13   4       10.14       16.36      3.03 o
  -7  13   4       24.28       24.80      4.65 o
  -5  13   4       19.29       16.02      2.84 o
  -3  13   4       71.94       68.01      4.83 o
  -1  13   4      690.20      619.96     13.20 o
   1  13   4       43.46       49.18      3.94 o
   3  13   4        1.43        8.24      2.57 o
   5  13   4       16.80       17.32      3.27 o
   7  13   4       81.10       81.69      5.74 o
  -8  14   4       20.30       22.90      3.67 o
  -6  14   4       23.38       22.37      4.42 o
  -4  14   4       38.72       41.11      4.12 o
  -2  14   4       36.19       35.29      3.69 o
   0  14   4      172.58      179.36      7.70 o
   2  14   4      301.09      287.48      9.40 o
   4  14   4      250.79      245.74     10.71 o
   6  14   4      224.87      218.39      9.09 o
   8  14   4       40.23       54.27      4.91 o
  -7  15   4      366.44      414.94     13.13 o
  -5  15   4      307.35      301.29     10.06 o
  -3  15   4       82.53       75.56      4.56 o
  -1  15   4      645.50      657.69     14.07 o
   1  15   4     1191.95     1346.11     21.95 o
   3  15   4      693.65      748.39     17.62 o
   5  15   4       11.29       22.00      3.52 o
   7  15   4        3.48        4.05      2.18 o
  -6  16   4      127.92      136.30     11.62 o
  -4  16   4      892.50      870.10     22.00 o
  -2  16   4     1268.19     1250.86     20.24 o
   0  16   4      339.11      358.31     14.42 o
   2  16   4      144.64      126.73      8.58 o
   4  16   4      543.59      644.37     14.69 o
   6  16   4      284.38      373.44     10.72 o
  -5  17   4       39.01       31.84      4.29 o
  -3  17   4       10.43       10.58      2.93 o
  -1  17   4       79.79       73.72      5.02 o
   1  17   4      146.89      155.05      7.80 o
   3  17   4       23.01       28.92      5.87 o
   5  17   4        0.59        4.30      5.14 o
  -4  18   4       23.10       27.16      3.09 o
  -2  18   4       68.32       81.54      4.59 o
   0  18   4        2.67        3.48      2.54 o
   2  18   4        0.11        2.23      2.74 o
   4  18   4        0.18        3.25      2.71 o
  -3  19   4       17.43       24.63      3.73 o
  -1  19   4      598.70      646.66     12.44 o
   1  19   4      153.60      208.26      6.67 o
   3  19   4      196.30      213.10     12.47 o
 -11   1   5       23.37       17.71     30.57 o
  -9   1   5      127.61      141.17     15.88 o
  -7   1   5        0.34        0.26      2.78 o
  -5   1   5      228.79      223.04     10.39 o
  -3   1   5      996.83      918.38     12.76 o
  -1   1   5     2666.60     2489.69     26.57 o
   1   1   5     1115.30     1175.54     18.87 o
   3   1   5      207.03      236.78      8.79 o
   5   1   5     1332.91     1261.31     33.54 o
   7   1   5      329.68      325.50     15.47 o
   9   1   5      118.58       86.64     28.61 o
  11   1   5        1.11       11.86     16.35 o
 -12   2   5        1.33        0.00     31.91 o
 -10   2   5       29.94       -5.26     28.40 o
  -8   2   5      149.50      160.46     15.05 o
  -6   2   5      113.56      115.19      9.10 o
  -4   2   5     2119.64     2086.91     26.24 o
  -2   2   5     3077.39     3060.15     24.92 o
   0   2   5     7867.34     6851.05     40.76 o
   2   2   5     6285.81     5963.89     51.55 o
   4   2   5     3033.47     3196.30     49.33 o
   6   2   5      741.57      727.26     16.42 o
   8   2   5      179.11      194.69     13.72 o
  10   2   5       24.55        7.49     21.93 o
 -11   3   5       33.76       20.17     35.58 o
  -9   3   5      322.58      313.39     33.01 o
  -7   3   5        1.31        1.93      6.33 o
  -5   3   5      192.57      194.42      8.41 o
  -3   3   5     2021.87     2212.17     38.61 o
  -1   3   5     2318.74     2529.03     22.93 o
   1   3   5      450.26      454.76     12.24 o
   3   3   5      134.11      160.08      8.98 o
   5   3   5     1396.50     1368.04     39.62 o
   7   3   5        0.44       17.46      8.42 o
   9   3   5       45.10       32.11      6.58 o
  11   3   5        3.14       10.64     23.47 o
 -12   4   5      133.31       40.85     27.05 o
 -10   4   5        3.78       15.73     27.81 o
  -8   4   5        0.26        0.87      3.69 o
  -6   4   5      375.01      389.96     18.06 o
  -4   4   5       60.33       44.82      4.32 o
  -2   4   5      229.71      202.37      6.65 o
   0   4   5      937.02      862.19     13.19 o
   2   4   5      445.56      398.71     14.44 o
   4   4   5      539.88      573.15     22.21 o
   6   4   5     1761.95     1724.92     32.51 o
   8   4   5       84.81       95.56     10.24 o
  10   4   5        0.55        4.93      5.44 o
  -9   5   5      118.87      148.04     11.03 o
  -7   5   5      660.11      704.89     17.10 o
  -5   5   5       44.46       37.39      4.71 o
  -3   5   5      820.34      847.36     18.80 o
  -1   5   5    21458.34    20647.42     98.48 o
   1   5   5     7793.83     8166.04     46.69 o
   3   5   5     1285.52     1633.34     40.54 o
   5   5   5       33.09       21.66      3.21 o
   7   5   5      100.07       84.81      8.40 o
   9   5   5      209.24      163.26     12.58 o
  11   5   5       23.18       31.18     23.11 o
 -10   6   5        1.07        7.29      4.13 o
  -8   6   5        5.51        0.52      2.92 o
  -6   6   5      296.49      302.14     12.63 o
  -4   6   5     3031.74     2875.17     70.64 o
  -2   6   5     4059.05     4192.77     40.71 o
   0   6   5       10.80       20.43      3.32 o
   2   6   5     2948.69     2735.85     36.33 o
   4   6   5     1677.25     1653.28     50.31 o
   6   6   5      333.64      325.86     15.16 o
   8   6   5      110.33      113.43      8.86 o
  10   6   5       71.66       98.53     15.41 o
  -9   7   5       11.98        7.48      7.52 o
  -7   7   5      391.94      394.16     15.01 o
  -5   7   5      201.15      211.26     15.14 o
  -3   7   5     2462.65     2398.66     36.06 o
  -1   7   5     4106.17     4103.80     39.09 o
   1   7   5     9944.75    10250.77     66.91 o
   3   7   5      148.56      132.84     11.88 o
   5   7   5      510.94      522.19     15.59 o
   7   7   5      217.11      199.82     11.92 o
   9   7   5        0.06        3.29      3.07 o
 -10   8   5      219.31      275.43     14.72 o
  -8   8   5       19.56       13.07      5.51 o
  -6   8   5        8.01        5.82      3.40 o
  -4   8   5     1296.84     1325.11     30.67 o
  -2   8   5     1741.94     1714.14     28.99 o
   0   8   5      224.58      224.27      8.95 o
   2   8   5     1340.74     1308.24     46.91 o
   4   8   5     1397.48     1341.21     17.49 o
   6   8   5      189.01      179.85      9.71 o
   8   8   5       65.58       49.15      5.24 o
  10   8   5        7.30       18.09      5.38 o
 -11   9   5       80.45      106.00      8.80 o
  -9   9   5      215.97      236.32     18.52 o
  -7   9   5      455.77      461.25     14.77 o
  -5   9   5      961.73      942.36     18.71 o
  -3   9   5        3.60       -0.67      4.51 o
  -1   9   5     3121.95     3254.26     38.98 o
   1   9   5     1584.22     1644.89     40.77 o
   3   9   5       90.36       64.83      5.78 o
   5   9   5      157.53      144.76      7.93 o
   7   9   5       99.84      102.85      7.38 o
   9   9   5       34.34       30.01      4.22 o
 -10  10   5       16.48       19.61      4.53 o
  -8  10   5        0.48        6.57      3.69 o
  -6  10   5      204.94      213.67     10.47 o
  -4  10   5     2003.54     2028.98     24.79 o
  -2  10   5     1178.17     1130.16     18.56 o
   0  10   5      283.55      233.57     10.14 o
   2  10   5     1193.03     1145.14     13.90 o
   4  10   5     1878.87     1949.17     24.16 o
   6  10   5      362.59      330.32     12.98 o
   8  10   5        0.27       -2.32      2.64 o
  -9  11   5      263.50      296.31     15.30 o
  -7  11   5      393.19      421.25     14.21 o
  -5  11   5       33.56       31.55      4.32 o
  -3  11   5       84.62       75.17      4.77 o
  -1  11   5      532.13      531.78      9.75 o
   1  11   5      208.02      212.04      6.61 o
   3  11   5      404.23      456.87     10.93 o
   5  11   5        8.20       16.78      3.42 o
   7  11   5      394.76      372.67     12.86 o
   9  11   5       15.78        9.51      2.49 o
 -10  12   5      120.98      140.08      6.12 o
  -8  12   5       17.98       12.96      3.71 o
  -6  12   5      423.98      412.28     14.27 o
  -4  12   5     1273.07     1291.29     19.66 o
  -2  12   5     1050.09     1018.14     16.75 o
   0  12   5     1303.62     1252.63     15.57 o
   2  12   5       32.94       24.84      3.60 o
   4  12   5     1179.01     1124.24     20.13 o
   6  12   5        2.55       -0.14      2.74 o
   8  12   5       23.93       24.67      3.20 o
  -9  13   5       10.17        7.18      2.68 o
  -7  13   5       13.12       10.52      3.60 o
  -5  13   5       40.13       45.00      4.16 o
  -3  13   5      103.17       95.32      5.73 o
  -1  13   5      616.89      593.79     14.19 o
   1  13   5      741.11      708.80     13.61 o
   3  13   5       42.40       39.89      4.05 o
   5  13   5      247.41      227.98     10.28 o
   7  13   5      117.34      116.23      6.46 o
  -8  14   5        0.02        2.15      2.37 o
  -6  14   5       20.43       23.48      4.45 o
  -4  14   5       71.62       59.36      4.72 o
  -2  14   5       15.80       11.68      3.17 o
   0  14   5     1433.03     1395.31     25.24 o
   2  14   5      559.08      516.46     12.25 o
   4  14   5      467.28      454.84     16.64 o
   6  14   5      252.08      226.17      8.85 o
  -7  15   5      205.80      210.67      9.31 o
  -5  15   5      191.04      196.98      8.16 o
  -3  15   5      126.18      123.90      7.16 o
  -1  15   5      197.59      191.73      8.58 o
   1  15   5     1236.73     1201.43     22.81 o
   3  15   5       29.24       50.55      5.08 o
   5  15   5        1.57       -0.44      2.68 o
   7  15   5      106.43      141.24      7.51 o
  -6  16   5        2.84        2.99      2.86 o
  -4  16   5       76.11       76.49      5.83 o
  -2  16   5       30.41       28.50      3.54 o
   0  16   5       52.03       45.94      4.76 o
   2  16   5       75.97       77.86      6.97 o
   4  16   5        0.20        6.51      2.58 o
   6  16   5       34.28       60.62      4.30 o
  -5  17   5       27.15       25.11      3.01 o
  -3  17   5      225.74      250.56     11.57 o
  -1  17   5      114.58      111.77      5.88 o
   1  17   5      359.14      315.49     10.58 o
   3  17   5        8.97       12.18      3.86 o
   5  17   5        8.69        5.50      4.03 o
  -4  18   5       55.30       58.45      4.58 o
  -2  18   5        8.47        8.07      2.44 o
   0  18   5      151.11      128.84      6.32 o
   2  18   5      245.28      233.17      9.83 o
   4  18   5      150.92      166.16     11.37 o
  -3  19   5        5.83        9.81      2.97 o
  -1  19   5       77.70       91.92      5.38 o
   1  19   5        2.17        3.06      2.71 o
 -10   0   6        9.42       16.81     13.00 o
  -8   0   6      269.82      261.73     20.45 o
  -6   0   6      838.29      738.51     43.20 o
  -4   0   6    14477.24    15029.87    189.88 o
  -2   0   6      260.32      256.86     11.91 o
   0   0   6        0.35       36.66      8.65 o
   2   0   6     3660.65     3622.97     54.17 o
   4   0   6     5220.76     4531.80    111.65 o
   6   0   6      493.55      404.01     15.87 o
   8   0   6       16.28        0.00      6.24 o
  10   0   6       19.16       11.37     28.61 o
 -11   1   6       43.63       32.64     34.48 o
  -9   1   6       23.21       17.85      7.91 o
  -7   1   6      210.99      201.57     17.17 o
  -5   1   6      565.99      593.22     18.61 o
  -3   1   6     1034.89      976.64     15.82 o
  -1   1   6     5087.14     4859.80     71.63 o
   1   1   6     7299.00     7295.99     51.11 o
   3   1   6      526.02      629.98     18.90 o
   5   1   6      588.72      487.83     22.13 o
   7   1   6      362.44      316.75     17.25 o
   9   1   6        0.11      -11.05     60.70 o
 -12   2   6       81.86       39.24     25.43 o
 -10   2   6       26.96       14.96     10.86 o
  -8   2   6       23.09       15.62      5.19 o
  -6   2   6       81.25       82.09      8.09 o
  -4   2   6      863.89      884.25     16.43 o
  -2   2   6     1172.28     1177.43     28.57 o
   0   2   6     1725.05     1639.84     24.54 o
   2   2   6     2749.04     3103.01     82.91 o
   4   2   6       18.47       29.51      6.09 o
   6   2   6     3994.46     3937.42     42.81 o
   8   2   6        4.02        8.65      4.75 o
  10   2   6        6.09        9.77     17.00 o
 -11   3   6       60.50       44.71     29.24 o
  -9   3   6       18.82       18.68      8.10 o
  -7   3   6       26.32       27.03      7.15 o
  -5   3   6       67.28       55.42      5.39 o
  -3   3   6       71.19      123.11      6.97 o
  -1   3   6     3466.00     3434.15     34.14 o
   1   3   6     1035.24     1027.82     25.36 o
   3   3   6     1171.78     1413.98     36.42 o
   5   3   6      410.96      403.95     14.55 o
   7   3   6      497.29      490.82     17.71 o
   9   3   6        0.82        3.19      4.05 o
 -12   4   6        0.37        3.30     30.08 o
 -10   4   6       55.75       11.05     26.87 o
  -8   4   6      172.53      173.74     15.09 o
  -6   4   6      929.49      887.48     30.19 o
  -4   4   6     5269.33     5707.68     55.98 o
  -2   4   6     1464.37     1452.83     22.60 o
   0   4   6        0.21       18.95      3.10 o
   2   4   6     1806.59     1714.88     32.07 o
   4   4   6      853.61      708.49     32.60 o
   6   4   6       49.51       26.69      8.82 o
   8   4   6      299.22      342.70     18.41 o
  10   4   6       29.60       47.80     17.97 o
 -11   5   6        1.06        8.07     38.51 o
  -9   5   6       58.84       46.35     10.36 o
  -7   5   6      103.86      107.29      8.12 o
  -5   5   6      116.46      118.21      9.03 o
  -3   5   6     1063.88      954.45     21.84 o
  -1   5   6      913.70      812.44     27.32 o
   1   5   6      186.17      168.21     11.51 o
   3   5   6      226.58      203.82     14.93 o
   5   5   6      516.28      490.38     12.87 o
   7   5   6     1950.07     1919.86     33.39 o
   9   5   6       49.52       59.54      7.91 o
 -12   6   6       19.67        4.40     28.98 o
 -10   6   6        0.57        6.34      6.11 o
  -8   6   6        9.85        5.94      2.97 o
  -6   6   6        8.74       15.39      4.24 o
  -4   6   6      544.41      520.05     17.58 o
  -2   6   6       10.69       12.29      3.35 o
   0   6   6       49.81       62.17      5.87 o
   2   6   6      267.62      295.51     12.04 o
   4   6   6      155.84      131.11     10.06 o
   6   6   6      614.32      600.28     32.84 o
   8   6   6       44.40       37.24      5.03 o
  10   6   6       23.16       14.62      5.72 o
 -11   7   6        9.70       26.41      6.60 o
  -9   7   6        7.15        9.58      4.51 o
  -7   7   6       64.99       61.80      7.52 o
  -5   7   6      574.75      554.76     37.43 o
  -3   7   6       38.20       37.10      5.50 o
  -1   7   6     1556.98     1479.86     26.24 o
   1   7   6      107.12      162.56     10.90 o
   3   7   6        0.39       -7.55      7.55 o
   5   7   6      901.58      834.89     20.43 o
   7   7   6      631.00      637.44     15.36 o
   9   7   6       27.06       25.67      5.27 o
 -10   8   6        7.62        7.64      3.18 o
  -8   8   6       23.96       22.57      5.03 o
  -6   8   6      286.45      289.50     10.39 o
  -4   8   6      315.84      297.56     10.83 o
  -2   8   6        4.47        9.33      4.57 o
   0   8   6      777.90      653.47     17.96 o
   2   8   6     1382.78     1424.79     60.99 o
   4   8   6     2360.43     2213.75     22.61 o
   6   8   6       21.24       22.01      5.06 o
   8   8   6       62.82       75.25      6.18 o
  10   8   6       12.53       14.51      4.30 o
  -9   9   6        8.21        4.63      4.13 o
  -7   9   6       21.66       15.75      3.76 o
  -5   9   6      225.17      207.98      9.29 o
  -3   9   6      807.83      775.68     13.77 o
  -1   9   6       82.35      109.22      8.00 o
   1   9   6       62.92       84.11      8.22 o
   3   9   6        3.70       16.12      4.34 o
   5   9   6      557.59      506.15     15.57 o
   7   9   6      103.35      102.23      7.31 o
   9   9   6      126.55      151.83     11.06 o
 -10  10   6      254.54      293.06     10.52 o
  -8  10   6       46.07       44.29      5.98 o
  -6  10   6       91.48       75.74      6.48 o
  -4  10   6      763.77      759.18     14.08 o
  -2  10   6     1257.94     1302.82     15.75 o
   0  10   6      133.11      147.04      6.02 o
   2  10   6      128.14      147.77      6.38 o
   4  10   6     4461.69     4247.10     56.22 o
   6  10   6       65.05       66.40      6.19 o
   8  10   6        1.14       -2.43      2.43 o
  -9  11   6        0.08        5.18      4.01 o
  -7  11   6       46.30       50.94      5.45 o
  -5  11   6       64.25       74.87      5.29 o
  -3  11   6      200.34      192.60      7.36 o
  -1  11   6     1195.45     1119.93     16.52 o
   1  11   6      624.83      590.39     11.78 o
   3  11   6       81.50       78.95      4.62 o
   5  11   6      644.57      607.83     15.00 o
   7  11   6      149.78      198.78      9.14 o
   9  11   6      105.71      118.11      9.17 o
 -10  12   6        1.13       -1.10      3.67 o
  -8  12   6        9.44        7.51      3.10 o
  -6  12   6      818.12      817.71     19.83 o
  -4  12   6      226.02      208.03      8.35 o
  -2  12   6       54.20       45.60      4.02 o
   0  12   6      118.37      104.38      5.43 o
   2  12   6      580.91      533.87     12.41 o
   4  12   6      959.31      970.60     18.65 o
   6  12   6       44.85       48.90      5.13 o
   8  12   6       20.13       28.96      3.07 o
  -9  13   6        0.76        0.30      2.82 o
  -7  13   6        0.01       -2.94      3.30 o
  -5  13   6       63.63       64.79      4.98 o
  -3  13   6       79.14       82.63      5.52 o
  -1  13   6      605.18      567.23     13.32 o
   1  13   6      132.03      126.79      6.49 o
   3  13   6       72.48       62.82      5.26 o
   5  13   6       12.15        8.65      2.68 o
   7  13   6        0.07        1.35      2.38 o
  -8  14   6        0.11       -3.34      3.34 o
  -6  14   6      409.51      439.98     15.52 o
  -4  14   6       11.34       12.04      2.82 o
  -2  14   6      134.94      128.38      6.50 o
   0  14   6      854.53      867.20     16.31 o
   2  14   6      399.63      397.63      9.81 o
   4  14   6      292.16      310.77     11.29 o
   6  14   6        4.17        7.68      2.44 o
  -7  15   6        2.75        3.55      2.54 o
  -5  15   6      100.38      111.66      6.83 o
  -3  15   6      245.59      240.60     10.76 o
  -1  15   6     1849.08     1779.91     24.97 o
   1  15   6      232.70      241.60     10.31 o
   3  15   6        0.96        1.35      2.53 o
   5  15   6       94.68       96.00      5.47 o
  -6  16   6      729.57      704.45     30.63 o
  -4  16   6      548.70      575.14     15.56 o
  -2  16   6      504.34      483.58     17.32 o
   0  16   6        7.72        7.70      3.04 o
   2  16   6      100.02       90.19      6.84 o
   4  16   6      183.07      186.14      7.14 o
  -5  17   6       44.12       39.64      4.02 o
  -3  17   6       76.95       85.90      8.08 o
  -1  17   6      402.40      361.69      9.79 o
   1  17   6        0.98        7.48      3.15 o
   3  17   6        3.35        7.34      3.37 o
  -4  18   6       19.00        9.19      2.52 o
  -2  18   6        0.03        0.65      2.06 o
   0  18   6       37.81       29.96      3.41 o
   2  18   6       29.10       50.43      5.19 o
  -1  19   6      116.46      112.99      7.00 o
   1  19   6      235.35      241.71     12.84 o
 -11   1   7        3.25        8.55     26.17 o
  -9   1   7      108.98      100.89     15.04 o
  -7   1   7       26.74       30.12      5.54 o
  -5   1   7     2609.80     2710.79     38.05 o
  -3   1   7       33.04       37.58      4.70 o
  -1   1   7      651.21      610.70     16.40 o
   1   1   7     2040.56     2173.91     38.77 o
   3   1   7      131.79      128.19     12.11 o
   5   1   7      424.13      437.30     10.44 o
   7   1   7      444.59      409.92     16.56 o
   9   1   7        0.44        3.70      6.79 o
 -12   2   7       46.35       18.52     23.94 o
 -10   2   7       41.32       31.48      9.94 o
  -8   2   7      439.48      459.64     15.46 o
  -6   2   7      422.01      407.78     18.88 o
  -4   2   7    15852.21    16688.97    181.00 o
  -2   2   7      276.25      265.26     10.59 o
   0   2   7      159.06      126.39      6.39 o
   2   2   7    12075.44    13069.24    178.99 o
   4   2   7     3618.96     3312.72     81.53 o
   6   2   7     1058.60     1046.48     17.64 o
   8   2   7      173.57      173.86     13.23 o
  10   2   7       38.00       29.34     23.47 o
 -11   3   7       10.37       12.66     27.13 o
  -9   3   7        0.29        1.17      3.74 o
  -7   3   7        4.39        7.47      5.26 o
  -5   3   7      124.60      102.50      8.77 o
  -3   3   7     2723.06     2810.07     38.84 o
  -1   3   7     1686.64     1656.55     22.63 o
   1   3   7      293.91      275.84     14.22 o
   3   3   7      619.89      642.90     29.55 o
   5   3   7      205.84      197.24      7.42 o
   7   3   7      196.92      154.17      9.92 o
   9   3   7        1.36        3.12      3.89 o
  -8   4   7       73.29       53.10     11.65 o
  -6   4   7       59.59       58.11      9.39 o
  -4   4   7        5.17       15.64      4.37 o
  -2   4   7       26.09       35.04      4.23 o
   0   4   7      310.56      327.25     15.70 o
   2   4   7      424.60      448.67     17.79 o
   4   4   7      371.38      399.69     14.92 o
   6   4   7      905.29      977.47     16.01 o
   8   4   7        2.03        1.28      4.53 o
  10   4   7        0.01        4.77      4.33 o
 -11   5   7       77.42       24.94     42.18 o
  -9   5   7      439.60      435.25     16.58 o
  -7   5   7       15.65       18.31      4.84 o
  -5   5   7       57.76       66.23      7.18 o
  -3   5   7      895.10      895.05     20.87 o
  -1   5   7      416.04      468.15     13.71 o
   1   5   7     5133.56     5518.57     67.68 o
   3   5   7       78.41      106.33     11.77 o
   5   5   7     3255.98     3306.59     33.58 o
   7   5   7      402.80      364.38     13.04 o
   9   5   7       39.33       39.57      4.95 o
 -10   6   7       16.47       13.73      6.52 o
  -8   6   7      462.96      514.89     22.50 o
  -6   6   7     1065.61     1040.71     22.33 o
  -4   6   7      192.09      163.81     11.39 o
  -2   6   7      189.17      177.54      9.09 o
   0   6   7      263.90      252.98     10.74 o
   2   6   7     3312.76     3270.51     56.13 o
   4   6   7      918.94      883.50     15.36 o
   6   6   7      159.79      134.24      7.99 o
   8   6   7       11.54       22.18      4.51 o
  10   6   7       21.95       29.36     12.47 o
 -11   7   7       98.62      110.53     42.18 o
  -9   7   7       20.92       18.06      7.72 o
  -7   7   7      607.29      591.56     33.26 o
  -5   7   7       14.59       10.54      5.17 o
  -3   7   7      205.89      216.75     12.09 o
  -1   7   7     2119.82     2259.97     35.18 o
   1   7   7      142.82      131.20     12.73 o
   3   7   7      626.55      561.59     12.05 o
   5   7   7       15.34       23.97      3.58 o
   7   7   7       86.45      100.59      6.53 o
   9   7   7       24.60       22.01      5.50 o
 -10   8   7       40.85       53.14      5.51 o
  -8   8   7        2.20        9.39      3.90 o
  -6   8   7       12.40       10.18      3.61 o
  -4   8   7       72.51       81.40      4.85 o
  -2   8   7       76.47       78.43      7.49 o
   0   8   7       82.09       85.58      8.56 o
   2   8   7       73.97       80.59      4.41 o
   4   8   7       26.40       41.27      4.83 o
   6   8   7        2.14        0.24      3.44 o
   8   8   7       11.57       18.22      3.28 o
  -9   9   7      126.88      132.01      8.68 o
  -7   9   7        4.23        4.31      2.77 o
  -5   9   7       69.65       65.76      8.31 o
  -3   9   7     1416.49     1491.57     17.94 o
  -1   9   7     1334.89     1265.37     16.74 o
   1   9   7     2027.74     2029.44     20.57 o
   3   9   7       44.97       79.13      4.78 o
   5   9   7       17.22       14.38      4.61 o
   7   9   7      133.51      136.72      6.42 o
   9   9   7       79.37      113.76      7.51 o
 -10  10   7       30.69       37.85      5.27 o
  -8  10   7      127.44      141.19     12.04 o
  -6  10   7      294.55      271.38     11.74 o
  -4  10   7      144.49      135.84      6.53 o
  -2  10   7        0.57        8.47      2.82 o
   0  10   7      293.43      294.41      8.07 o
   2  10   7     4109.11     3993.60     31.58 o
   4  10   7        0.52       19.48      3.82 o
   6  10   7        2.99       -1.36      2.86 o
   8  10   7       10.13        3.27      2.65 o
  -9  11   7       96.32       97.29      6.96 o
  -7  11   7       21.06       23.94      4.37 o
  -5  11   7       24.15       20.09      3.25 o
  -3  11   7      446.42      438.13      9.47 o
  -1  11   7     1369.92     1297.71     16.39 o
   1  11   7      619.49      584.15     11.77 o
   3  11   7      184.33      182.68      7.67 o
   5  11   7      156.03      146.91      7.56 o
   7  11   7       44.30       39.64      3.93 o
  -8  12   7       24.64       36.63      4.21 o
  -6  12   7       10.23       14.51      3.85 o
  -4  12   7       25.85       19.59      3.20 o
  -2  12   7      550.05      527.20     11.87 o
   0  12   7      167.42      147.08      6.82 o
   2  12   7       92.60       86.42      5.51 o
   4  12   7       99.09       74.12      5.48 o
   6  12   7       14.34       12.22      3.17 o
   8  12   7       17.99       21.54      2.79 o
  -9  13   7       23.32       18.82      3.60 o
  -7  13   7        9.40       14.16      3.32 o
  -5  13   7      136.67      142.98      6.91 o
  -3  13   7      361.65      362.09     12.16 o
  -1  13   7        0.81        8.04      2.81 o
   1  13   7       30.63       28.16      3.24 o
   3  13   7      268.66      276.70     10.16 o
   5  13   7      271.95      289.62      9.23 o
   7  13   7       33.25       29.46      2.71 o
  -8  14   7       79.07       83.30      5.07 o
  -6  14   7       89.62       80.96      6.62 o
  -4  14   7       40.11       31.51      4.62 o
  -2  14   7      535.35      521.69     14.19 o
   0  14   7      463.19      461.12     12.01 o
   2  14   7      964.23      896.91     15.60 o
   4  14   7      497.45      498.53     15.11 o
   6  14   7        0.00       -0.36      1.81 o
  -7  15   7       43.69       48.59      4.35 o
  -5  15   7      204.00      194.89      7.27 o
  -3  15   7       55.74       54.24      5.62 o
  -1  15   7       42.49       41.08      5.06 o
   1  15   7      201.91      188.81      8.05 o
   3  15   7       67.43       75.07      5.72 o
   5  15   7        0.30        4.85      2.57 o
  -6  16   7       51.27       55.65     14.85 o
  -4  16   7        7.88        8.41      2.88 o
  -2  16   7        0.01        0.89      2.65 o
   0  16   7       10.37        6.68      2.47 o
   2  16   7       73.68       70.85      5.77 o
   4  16   7        1.64        6.06      2.01 o
  -5  17   7      135.04      124.09      8.59 o
  -3  17   7       45.45       40.44      5.11 o
  -1  17   7      135.46      132.31      5.95 o
   1  17   7       53.48       52.28      4.93 o
   3  17   7        0.90       10.09      3.37 o
  -4  18   7       16.61       23.11      5.14 o
  -2  18   7      110.11      106.72      5.02 o
   0  18   7      184.34      190.91      7.15 o
   2  18   7      250.76      251.63     11.37 o
 -10   0   8      387.93      483.29     89.50 o
  -8   0   8      349.29      374.75     19.29 o
  -6   0   8      273.66      288.45     16.91 o
  -4   0   8    34029.99    34324.54    335.72 o
  -2   0   8      886.95      900.11     27.54 o
   0   0   8     1018.44     1034.77     39.91 o
   2   0   8     1266.91     1540.95     50.94 o
   4   0   8        1.15       11.71      4.29 o
   6   0   8       13.52        5.45      4.75 o
   8   0   8      295.34      284.26     22.37 o
 -11   1   8        0.63       -6.86     25.58 o
  -9   1   8      209.91      190.31     20.90 o
  -7   1   8        2.55       12.83      7.71 o
  -5   1   8     2630.68     2721.82     37.65 o
  -3   1   8       34.34       41.07      4.78 o
  -1   1   8      856.91      787.34     19.80 o
   1   1   8      331.72      353.45     17.21 o
   3   1   8      152.11      123.53     15.57 o
   5   1   8      436.94      446.59     11.65 o
   7   1   8      932.40      940.75     19.61 o
   9   1   8       45.97       61.24      6.91 o
 -10   2   8        6.28       10.24      7.96 o
  -8   2   8        2.57       -0.63      4.24 o
  -6   2   8       49.71       52.81      6.42 o
  -4   2   8      599.82      633.74     28.71 o
  -2   2   8       70.12       63.31      5.32 o
   0   2   8        0.19        7.71      2.63 o
   2   2   8       38.82       55.33      8.75 o
   4   2   8      279.56      279.91      9.13 o
   6   2   8      176.92      144.49      7.57 o
   8   2   8        3.91        6.95      4.27 o
  10   2   8        2.33        8.44     19.07 o
 -11   3   8       16.58      -10.27     37.78 o
  -9   3   8        1.76        7.15      3.90 o
  -7   3   8        5.16        1.71      9.79 o
  -5   3   8        1.97        7.97      5.66 o
  -3   3   8     1633.39     1718.19     32.99 o
  -1   3   8       84.32       83.54      5.65 o
   1   3   8     2040.46     2192.28     42.26 o
   3   3   8       65.51       74.79     11.39 o
   5   3   8      771.46      701.21     14.59 o
   7   3   8        0.16        8.71      5.51 o
   9   3   8        0.43        2.20      3.89 o
 -12   4   8       11.09       -1.10     29.71 o
 -10   4   8       24.58       23.34      6.89 o
  -8   4   8       34.57       44.61      7.12 o
  -6   4   8      796.20      877.80     20.44 o
  -4   4   8        0.08       11.00      5.32 o
  -2   4   8      275.30      245.82     10.32 o
   0   4   8     3662.89     3695.82     55.92 o
   2   4   8     1411.26     1346.39     35.18 o
   4   4   8        0.19        6.88      2.58 o
   6   4   8     1318.53     1251.33     19.34 o
   8   4   8      329.96      357.28     17.89 o
  10   4   8      143.81      334.88     44.38 o
  -9   5   8       24.51       24.55      5.32 o
  -7   5   8      249.52      276.61     13.42 o
  -5   5   8      114.90      132.69      8.20 o
  -3   5   8     1378.60     1447.24     41.24 o
  -1   5   8      423.45      446.42     14.09 o
   1   5   8      342.41      365.22     18.85 o
   3   5   8       77.02       82.59      4.82 o
   5   5   8     2639.61     2657.99     29.22 o
   7   5   8      155.63      111.92      7.73 o
   9   5   8       10.54        8.82      3.07 o
 -10   6   8       12.58        9.54      5.87 o
  -8   6   8       39.52       40.42      4.62 o
  -6   6   8       23.52       13.41      6.31 o
  -4   6   8       31.85       32.08      7.29 o
  -2   6   8       11.70        5.54      4.42 o
   0   6   8      269.72      259.05     16.18 o
   2   6   8      155.07      170.75      8.82 o
   4   6   8      169.10      158.14      6.44 o
   6   6   8       65.30       66.45      6.13 o
   8   6   8       21.64       25.61      3.75 o
 -11   7   8       17.72        0.00     33.38 o
  -9   7   8       20.74       20.62      6.42 o
  -7   7   8       10.16       12.92      3.95 o
  -5   7   8     1625.84     1743.99     32.96 o
  -3   7   8       78.43       74.95      6.38 o
  -1   7   8      198.63      211.62     10.89 o
   1   7   8      262.92      309.62     10.52 o
   3   7   8     1170.64     1164.05     20.73 o
   5   7   8      358.47      340.81     12.64 o
   7   7   8      159.21      162.19      7.76 o
   9   7   8        7.44        6.07      4.40 o
 -10   8   8       81.03       89.14     24.57 o
  -8   8   8      202.39      186.49     10.44 o
  -6   8   8       13.37       14.02      3.43 o
  -4   8   8       46.66       49.99      4.40 o
  -2   8   8     1995.79     2133.57     28.57 o
   0   8   8      640.01      629.54     13.24 o
   2   8   8       72.04       89.51      4.91 o
   4   8   8     1152.90     1102.67     19.62 o
   6   8   8       11.38       11.38      4.00 o
   8   8   8      147.29      172.91      6.98 o
  -9   9   8       17.84       18.59      4.12 o
  -7   9   8        8.99        9.55      3.23 o
  -5   9   8       44.77       53.99      4.47 o
  -3   9   8       66.29       72.51      6.48 o
  -1   9   8       15.05       17.47      3.27 o
   1   9   8      164.67      160.94      5.96 o
   3   9   8      982.83      967.52     16.70 o
   5   9   8      122.06      129.79      8.31 o
   7   9   8      149.62      155.17      6.36 o
 -10  10   8       10.29       10.12      3.05 o
  -8  10   8       67.03       70.24      7.05 o
  -6  10   8       10.71        8.59      3.26 o
  -4  10   8      158.93      143.28      7.15 o
  -2  10   8        0.75        4.53      3.56 o
   0  10   8        0.73       -1.38      4.73 o
   2  10   8     1183.99     1157.98     16.91 o
   4  10   8       35.39       35.08      3.73 o
   6  10   8       16.48       15.34      2.94 o
   8  10   8        4.42        1.26      2.14 o
  -9  11   8        4.50        1.66      8.07 o
  -7  11   8       92.24       88.60      6.46 o
  -5  11   8      204.47      198.18      8.16 o
  -3  11   8      543.38      551.55     11.53 o
  -1  11   8       15.54        8.56      4.83 o
   1  11   8       16.19       21.87      3.16 o
   3  11   8        0.22        7.27      2.59 o
   5  11   8      872.19      862.24     17.15 o
   7  11   8      266.50      321.34      9.35 o
  -8  12   8       57.99       66.68      5.61 o
  -6  12   8      653.50      674.18     16.79 o
  -4  12   8        4.10        3.61      2.52 o
  -2  12   8      468.23      467.14     12.69 o
   0  12   8      822.53      819.38     15.78 o
   2  12   8       61.30       71.18      4.63 o
   4  12   8       22.92       11.57      2.78 o
   6  12   8        4.32        4.36      2.06 o
  -9  13   8       30.11       28.24      5.50 o
  -7  13   8        3.61        2.56      2.80 o
  -5  13   8        8.84        7.40      2.70 o
  -3  13   8      423.00      387.97     12.47 o
  -1  13   8       15.21        7.42      2.93 o
   1  13   8       52.79       42.10      3.74 o
   3  13   8      127.82      126.05      6.17 o
   5  13   8       69.94       67.78      4.42 o
   7  13   8        3.89        4.28      2.29 o
  -8  14   8       36.20       37.03      4.77 o
  -6  14   8       43.34       44.48      5.05 o
  -4  14   8       18.90       16.04      3.58 o
  -2  14   8       32.03       35.83      4.99 o
   0  14   8      214.47      196.64     10.83 o
   2  14   8      262.50      257.84      9.50 o
   4  14   8      120.39      106.45      6.28 o
   6  14   8       15.09       16.41      2.56 o
  -7  15   8       12.46       11.06      3.04 o
  -5  15   8      123.57      114.16      6.40 o
  -3  15   8      249.19      265.26     10.75 o
  -1  15   8      215.01      220.62     10.10 o
   1  15   8       86.56       92.40      5.64 o
   3  15   8      166.05      171.08      8.40 o
   5  15   8       10.01       16.35      2.52 o
  -6  16   8      161.19      151.82     20.72 o
  -4  16   8      219.41      218.53      9.48 o
  -2  16   8        3.23        3.35      2.57 o
   0  16   8      231.67      237.64      9.00 o
   2  16   8      391.71      382.48     11.68 o
   4  16   8       72.85       82.53      8.80 o
  -5  17   8       16.49       11.90      2.97 o
  -3  17   8       76.66       67.15      6.87 o
  -1  17   8       20.61       25.49      3.26 o
   1  17   8        5.42        8.27      2.52 o
   3  17   8       21.28       21.64      6.24 o
  -2  18   8        0.00        0.56      1.94 o
   0  18   8        4.87        2.57      2.12 o
 -11   1   9       19.90       23.45     10.98 o
  -9   1   9        5.91        0.55      3.72 o
  -7   1   9       36.28       42.55      8.56 o
  -5   1   9      399.85      396.06     16.79 o
  -3   1   9      357.69      332.48     14.55 o
  -1   1   9       25.68       25.48      4.59 o
   1   1   9       21.60        5.88      5.10 o
   3   1   9      615.21      586.44     11.25 o
   5   1   9      240.10      237.94      9.06 o
   7   1   9      161.87      120.86      7.49 o
   9   1   9       14.86       27.11     17.06 o
 -12   2   9        4.52       11.00     27.51 o
 -10   2   9        9.36        5.24      7.84 o
  -8   2   9       67.90       80.12      8.38 o
  -6   2   9        0.16       -5.34      8.13 o
  -4   2   9     1113.49     1262.52     28.48 o
  -2   2   9     4497.93     4462.71     60.72 o
   0   2   9     1637.52     1562.50     40.69 o
   2   2   9      336.52      384.07     21.23 o
   4   2   9       92.92      111.26      6.27 o
   6   2   9      223.36      241.93      9.64 o
   8   2   9      190.03      193.26     12.68 o
  -9   3   9        2.66        7.65      3.65 o
  -7   3   9        9.15        2.25      4.16 o
  -5   3   9      119.01      106.45      7.66 o
  -3   3   9      253.94      259.94     14.37 o
  -1   3   9       91.67       79.29      6.28 o
   1   3   9      183.67      160.89     14.19 o
   3   3   9     1209.13     1180.37     22.56 o
   5   3   9       17.16       24.85      3.90 o
   7   3   9       67.73       56.00      5.43 o
   9   3   9       37.04       41.01      5.61 o
 -10   4   9        8.80        9.88      5.01 o
  -8   4   9       35.04       27.31      5.41 o
  -6   4   9       14.61       14.85      4.30 o
  -4   4   9        0.00       -3.29      4.59 o
  -2   4   9      372.25      374.75     14.28 o
   0   4   9      184.58      194.52     14.15 o
   2   4   9       92.15       89.68      8.89 o
   4   4   9     1959.21     1986.28     22.32 o
   6   4   9       76.10       87.65      5.59 o
   8   4   9        0.55        3.06      2.96 o
 -11   5   9       19.43       -7.34     37.05 o
  -9   5   9       68.30       58.26      7.92 o
  -7   5   9       42.37       44.30      5.38 o
  -5   5   9      826.10      849.31     15.81 o
  -3   5   9     2627.18     2552.34     50.45 o
  -1   5   9      734.30      751.82     19.13 o
   1   5   9        7.84       11.47      5.02 o
   3   5   9       53.21       52.47      4.45 o
   5   5   9       81.07       74.30      5.80 o
   7   5   9      234.42      215.41     11.06 o
   9   5   9        2.13        2.98      2.18 o
 -10   6   9       13.70        7.99      5.46 o
  -8   6   9       47.63       45.06      5.51 o
  -6   6   9      121.85      118.77      6.70 o
  -4   6   9       37.31       41.54      3.51 o
  -2   6   9      527.26      535.61     18.19 o
   0   6   9     1404.54     1408.57     38.57 o
   2   6   9      257.62      264.42      7.77 o
   4   6   9       17.07       22.85      3.23 o
   6   6   9      228.18      230.66      9.26 o
   8   6   9      285.61      329.99     12.71 o
  -9   7   9       47.16       35.01     16.87 o
  -7   7   9        3.11        3.63      2.95 o
  -5   7   9      362.83      361.19     14.88 o
  -3   7   9      984.25      952.71     16.44 o
  -1   7   9     1743.56     1878.74     21.30 o
   1   7   9       21.03       13.12      4.30 o
   3   7   9       70.91       83.90      6.57 o
   5   7   9      133.38      136.06      8.52 o
   7   7   9        9.70       12.68      3.10 o
   9   7   9        0.91        0.73      3.30 o
 -10   8   9        3.83        5.14      5.14 o
  -8   8   9        1.75       -0.42      3.45 o
  -6   8   9      366.85      340.79     15.15 o
  -4   8   9      161.20      137.60      6.36 o
  -2   8   9      191.34      167.77      6.01 o
   0   8   9      281.58      296.64      8.85 o
   2   8   9     1331.82     1317.29     17.92 o
   4   8   9      194.88      174.56      8.26 o
   6   8   9       58.69       47.32      4.24 o
   8   8   9       24.06       28.45      3.13 o
  -9   9   9       25.50       29.35      5.57 o
  -7   9   9       51.55       45.68      5.26 o
  -5   9   9       93.16       87.07      5.27 o
  -3   9   9      436.69      423.72      9.35 o
  -1   9   9       83.33       85.70      7.68 o
   1   9   9      574.17      528.38     10.89 o
   3   9   9      140.51      145.27      7.08 o
   5   9   9      148.73      134.98      8.45 o
   7   9   9       21.86       16.58      2.62 o
 -10  10   9        5.76        5.14      4.40 o
  -8  10   9       18.12       17.76      5.27 o
  -6  10   9      175.32      180.48      8.30 o
  -4  10   9        5.91        7.09      2.76 o
  -2  10   9      506.88      483.17     12.14 o
   0  10   9      847.46      841.73     14.18 o
   2  10   9      346.51      378.22     13.60 o
   4  10   9       65.58       52.53      4.47 o
   6  10   9       74.50       82.47      4.43 o
   8  10   9      103.33      105.29      6.47 o
  -9  11   9       30.79       32.44      4.79 o
  -7  11   9        2.70        1.35      3.20 o
  -5  11   9       43.96       39.29      4.05 o
  -3  11   9      201.96      198.70      7.20 o
  -1  11   9       67.78       68.78      5.66 o
   1  11   9       23.52       24.17      3.31 o
   3  11   9       86.71       96.49      5.74 o
   5  11   9      399.99      372.70     10.93 o
   7  11   9        0.57        1.57      1.92 o
  -8  12   9       96.28      111.66      9.35 o
  -6  12   9      284.95      310.72     12.62 o
  -4  12   9      256.34      249.75      8.76 o
  -2  12   9      892.48      921.77     25.68 o
   0  12   9       63.77       70.18      5.05 o
   2  12   9     1195.90     1196.47     18.43 o
   4  12   9        6.71       -2.59      2.59 o
   6  12   9       19.99       14.62      2.22 o
  -7  13   9       62.17       74.70      5.75 o
  -5  13   9       82.17       67.87      5.20 o
  -3  13   9       34.79       30.70      4.85 o
  -1  13   9       36.58       35.36      4.35 o
   1  13   9       33.45       25.02      4.39 o
   3  13   9      277.49      252.51     10.56 o
   5  13   9      114.00       98.65      5.06 o
  -8  14   9        1.24        3.67      3.30 o
  -6  14   9        0.41        1.59      2.75 o
  -4  14   9       84.98       86.34      6.50 o
  -2  14   9      894.61      847.88     29.22 o
   0  14   9      459.43      440.16     11.17 o
   2  14   9      103.09       99.60      4.78 o
   4  14   9       33.99       24.11      3.71 o
  -7  15   9       85.98       86.56      8.80 o
  -5  15   9       44.81       36.23      3.76 o
  -3  15   9       96.33       85.03      6.22 o
  -1  15   9      489.46      487.05     16.70 o
   1  15   9        0.02        2.69      2.22 o
   3  15   9       26.21       23.34      4.95 o
  -6  16   9        9.31        9.90      4.03 o
  -4  16   9        1.49       -0.87      2.12 o
  -2  16   9       76.93       55.41      7.18 o
   0  16   9       12.10       15.56      2.90 o
   2  16   9        2.98        1.65      2.59 o
  -3  17   9       11.76       15.12      2.48 o
  -1  17   9       12.22        8.90      1.87 o
   1  17   9       53.39       44.96     11.37 o
 -10   0  10       21.15       18.71     12.47 o
  -8   0  10       49.44       46.62      6.75 o
  -6   0  10     2856.66     2733.48     70.33 o
  -4   0  10      254.74      249.20     22.80 o
  -2   0  10     1034.14     1098.85     35.36 o
   0   0  10      364.35      306.65     24.49 o
   2   0  10      290.11      252.43      9.99 o
   4   0  10      102.99       88.45      7.65 o
   6   0  10       16.56       21.19      5.69 o
   8   0  10       64.65       83.63     11.74 o
 -11   1  10        0.80        9.41     17.24 o
  -9   1  10        2.15        2.11      2.83 o
  -7   1  10       52.28       48.64      8.61 o
  -5   1  10      326.51      318.77     10.59 o
  -3   1  10      603.10      613.26     20.83 o
  -1   1  10      248.68      228.93      9.74 o
   1   1  10     1024.64     1086.25     36.52 o
   3   1  10      533.79      481.36     10.10 o
   5   1  10      157.53      130.85     10.37 o
   7   1  10        2.93        7.58      3.16 o
 -10   2  10        1.12        5.39      7.99 o
  -8   2  10        0.02       -0.91      3.09 o
  -6   2  10      113.72      119.12      9.46 o
  -4   2  10      104.61      113.59      7.57 o
  -2   2  10      192.07      193.76     10.29 o
   0   2  10      690.47      645.82     23.33 o
   2   2  10       38.78       38.42      3.81 o
   4   2  10     2492.37     2530.49     31.34 o
   6   2  10        4.23        5.66      2.86 o
   8   2  10        4.53        3.30      4.77 o
 -11   3  10       15.07        1.10     32.28 o
  -9   3  10        0.04       -0.14      4.77 o
  -7   3  10        9.94       11.92      4.80 o
  -5   3  10       78.60      111.79     15.47 o
  -3   3  10      630.37      621.28     22.50 o
  -1   3  10      277.45      302.53     12.62 o
   1   3  10     1319.45     1326.50     16.36 o
   3   3  10      117.57       98.64      4.60 o
   5   3  10      146.88      170.90      8.29 o
   7   3  10        2.51        0.27      2.82 o
   9   3  10        3.74        5.14      3.67 o
 -10   4  10        6.35        8.80      4.20 o
  -8   4  10       57.52       48.04      6.99 o
  -6   4  10      906.29      957.26     22.16 o
  -4   4  10       15.32       20.39      5.41 o
  -2   4  10      558.21      545.90     17.73 o
   0   4  10      232.25      208.37      7.76 o
   2   4  10       18.15       19.80      3.78 o
   4   4  10        3.24        4.93      2.40 o
   6   4  10      482.84      541.09     14.99 o
   8   4  10       78.26       87.10      5.99 o
  -9   5  10       49.82       32.54      6.26 o
  -7   5  10       76.31       69.55     10.80 o
  -5   5  10      255.26      216.48     10.02 o
  -3   5  10       44.53       30.51      3.46 o
  -1   5  10        0.08       -2.27      4.48 o
   1   5  10      466.14      492.39     10.26 o
   3   5  10      371.04      351.36      9.91 o
   5   5  10     1200.37     1132.19     20.16 o
   7   5  10        8.15        7.73      2.74 o
 -10   6  10        6.04        5.50      5.14 o
  -8   6  10        0.04       -0.84      3.96 o
  -6   6  10       81.23       83.73      8.02 o
  -4   6  10        5.75        9.21      3.97 o
  -2   6  10        9.70        6.04      2.09 o
   0   6  10       66.43       67.17      6.28 o
   2   6  10        8.82       10.92      2.41 o
   4   6  10      376.53      359.63      9.63 o
   6   6  10       23.94       19.84      3.28 o
   8   6  10       22.16       11.09      2.57 o
  -9   7  10       14.38       16.87      6.97 o
  -7   7  10      155.59      149.35     10.05 o
  -5   7  10       31.01       29.65      3.64 o
  -3   7  10      297.96      287.21      8.45 o
  -1   7  10      847.23      843.58     14.47 o
   1   7  10      269.75      250.75      8.70 o
   3   7  10      350.20      323.86      9.89 o
   5   7  10      184.82      183.30      9.53 o
   7   7  10       13.19       12.33      3.13 o
 -10   8  10        0.79        0.37      4.77 o
  -8   8  10       14.54       11.72      4.91 o
  -6   8  10       17.39        9.24      3.92 o
  -4   8  10      139.88      139.58      6.74 o
  -2   8  10      751.32      738.38     12.56 o
   0   8  10      203.64      192.67      7.43 o
   2   8  10      415.80      404.24     11.09 o
   4   8  10      140.29      137.99      6.78 o
   6   8  10      175.35      198.90      7.34 o
   8   8  10       21.57       16.23      3.49 o
  -9   9  10       17.67       27.51      4.95 o
  -7   9  10       75.02       69.45      8.72 o
  -5   9  10      198.82      182.95      8.28 o
  -3   9  10      184.74      183.78      6.82 o
  -1   9  10      155.43      149.91      6.61 o
   1   9  10       26.66       28.62      3.71 o
   3   9  10      469.57      460.06     11.00 o
   5   9  10       59.49       50.76      4.77 o
   7   9  10       34.53       41.76      3.34 o
  -8  10  10       18.25       14.80      4.65 o
  -6  10  10      119.88      117.00      7.36 o
  -4  10  10      417.96      422.47     13.17 o
  -2  10  10        1.34        1.93      2.91 o
   0  10  10       51.41       56.97      5.24 o
   2  10  10     1446.19     1458.63     19.24 o
   4  10  10       47.27       35.80      4.16 o
   6  10  10        6.07        2.76      1.83 o
  -9  11  10        0.01        1.50      2.82 o
  -7  11  10       27.74       34.09      4.54 o
  -5  11  10       64.32       65.00      4.73 o
  -3  11  10      272.01      269.32      8.32 o
  -1  11  10        3.99        2.16      2.87 o
   1  11  10      296.25      295.79      9.50 o
   3  11  10      395.64      379.69     10.50 o
   5  11  10       56.64       64.99      4.28 o
   7  11  10       41.80       48.42      6.60 o
  -8  12  10      127.39      140.99      9.17 o
  -6  12  10        3.07        6.78      3.28 o
  -4  12  10        9.65       10.34      2.98 o
  -2  12  10      187.83      173.46      8.34 o
   0  12  10       68.13       59.20      5.32 o
   2  12  10      195.89      200.32      7.68 o
   4  12  10        8.45        8.53      2.32 o
   6  12  10       95.53      106.22      5.71 o
  -7  13  10        2.43       -0.93      2.31 o
  -5  13  10        7.62        4.28      2.44 o
  -3  13  10       43.63       47.68      5.40 o
  -1  13  10      140.22      131.57      6.73 o
   1  13  10      126.56       95.25      5.04 o
   3  13  10       34.36       28.10      2.99 o
   5  13  10        1.59        1.78      1.82 o
  -6  14  10        4.75        3.05      2.47 o
  -4  14  10       94.18       77.68      6.75 o
  -2  14  10      122.32      110.28      7.26 o
   0  14  10      156.78      163.05     10.95 o
   2  14  10       48.98       41.11      3.14 o
   4  14  10        4.38        2.57      2.45 o
  -5  15  10       72.22       68.45      4.38 o
  -3  15  10      393.78      367.12     13.93 o
  -1  15  10        0.53        4.06      2.86 o
   1  15  10       90.76       81.97      7.39 o
   3  15  10       72.24       63.02      5.17 o
  -4  16  10       37.85       36.31      3.29 o
  -2  16  10        9.19        7.19      2.65 o
   0  16  10       32.09       22.61      2.86 o
   2  16  10       17.45       20.91      4.77 o
  -3  17  10       69.76       55.25      4.91 o
  -1  17  10        7.50        2.05      1.72 o
 -11   1  11        0.80        8.80      9.54 o
  -9   1  11       10.14        7.08      8.01 o
  -7   1  11      223.08      228.19     10.19 o
  -5   1  11       14.23       15.31      3.67 o
  -3   1  11       45.94       40.52      3.76 o
  -1   1  11      118.68      128.09      6.02 o
   1   1  11      534.81      566.18     10.58 o
   3   1  11      131.26      117.88      5.61 o
   5   1  11       53.52       34.02      4.34 o
   7   1  11       38.79       50.53      4.84 o
 -10   2  11       36.95       36.97      9.81 o
  -8   2  11        0.93       -3.51      3.51 o
  -6   2  11     2571.32     2553.47     67.37 o
  -4   2  11        4.51       10.75      3.43 o
  -2   2  11      123.22      124.81      5.75 o
   0   2  11     3164.49     3524.49     34.39 o
   2   2  11      355.86      317.16      7.99 o
   4   2  11     1869.66     1946.63     26.34 o
   6   2  11      150.44      150.65      7.44 o
   8   2  11        0.62        4.55      3.23 o
  -9   3  11        0.11       -7.63      8.40 o
  -7   3  11        0.03        4.08      3.97 o
  -5   3  11      310.31      303.15     11.37 o
  -3   3  11      161.54      154.77      6.70 o
  -1   3  11      457.17      445.39     12.71 o
   1   3  11        1.28        8.00      2.69 o
   3   3  11       11.69       11.15      2.02 o
   5   3  11      236.77      209.93      8.92 o
   7   3  11       28.38       40.90      4.88 o
 -10   4  11        3.13       -1.30      4.13 o
  -8   4  11       15.67        8.83      5.10 o
  -6   4  11       13.52       13.73      4.94 o
  -4   4  11       10.37        6.97      6.05 o
  -2   4  11      170.31      152.37      5.54 o
   0   4  11       87.74       82.40      4.31 o
   2   4  11      203.13      199.52      8.19 o
   4   4  11      198.02      210.60      9.09 o
   6   4  11        9.73       11.22      3.11 o
   8   4  11        0.80        5.62      3.08 o
  -9   5  11       23.92       25.23      7.16 o
  -7   5  11        1.23        5.76      4.53 o
  -5   5  11      114.60      100.01      7.33 o
  -3   5  11       38.45       34.35      4.96 o
  -1   5  11      558.42      650.28     11.60 o
   1   5  11      383.77      377.55      8.95 o
   3   5  11     1494.86     1591.77     32.86 o
   5   5  11       72.83       51.15      4.91 o
   7   5  11        0.61       -0.30      2.46 o
 -10   6  11       31.73       46.22      7.34 o
  -8   6  11       42.88       32.25      7.66 o
  -6   6  11        1.63        3.15      3.52 o
  -4   6  11        8.04        7.01      3.92 o
  -2   6  11      345.29      355.78      8.97 o
   0   6  11      719.48      738.88     12.86 o
   2   6  11        4.46        5.72      2.35 o
   4   6  11      675.26      669.75     14.06 o
   6   6  11       45.45       59.56      5.36 o
   8   6  11        6.02        1.65      2.59 o
  -9   7  11       40.28       45.85      8.80 o
  -7   7  11        8.30       19.86      4.16 o
  -5   7  11       23.69       20.05      3.25 o
  -3   7  11      288.10      275.89      9.78 o
  -1   7  11        8.06       14.40      5.63 o
   1   7  11      446.26      442.53     10.97 o
   3   7  11        0.44        0.58      2.42 o
   5   7  11       18.58       18.21      4.24 o
   7   7  11        5.82        7.81      2.33 o
 -10   8  11        3.97        0.73      4.03 o
  -8   8  11        1.51        1.83      5.50 o
  -6   8  11       25.30       21.27      4.50 o
  -4   8  11        7.25        5.21      2.39 o
  -2   8  11        1.01        6.00      2.79 o
   0   8  11        5.26        4.28      2.95 o
   2   8  11        4.57        4.05      2.64 o
   4   8  11       21.05       16.97      3.06 o
   6   8  11        4.35       11.39      2.64 o
  -9   9  11        4.74        6.97      5.50 o
  -7   9  11        3.13        8.22      4.95 o
  -5   9  11      197.53      199.08      8.60 o
  -3   9  11      158.57      155.90      6.80 o
  -1   9  11       77.40       79.50      5.91 o
   1   9  11       57.02       61.59      4.83 o
   3   9  11       21.12       13.29      2.47 o
   5   9  11        4.08        1.27      2.48 o
   7   9  11      149.64      200.98      7.21 o
  -8  10  11       13.61       20.06      4.65 o
  -6  10  11        1.59        4.64      3.10 o
  -4  10  11       81.16       95.45      6.15 o
  -2  10  11      176.40      158.46      8.04 o
   0  10  11     1154.98     1157.02     20.49 o
   2  10  11      115.19      114.17      6.48 o
   4  10  11      110.60      122.61      5.96 o
   6  10  11       21.76       20.21      2.27 o
  -9  11  11       16.39       29.71      5.50 o
  -7  11  11       14.12       12.02      4.49 o
  -5  11  11       54.84       55.65      4.79 o
  -3  11  11      218.53      224.53      9.01 o
  -1  11  11       55.95       45.38      4.89 o
   1  11  11       37.72       43.45      4.13 o
   3  11  11       97.38       88.82      4.81 o
   5  11  11        8.09        5.83      1.72 o
  -8  12  11        3.61        2.74      4.03 o
  -6  12  11       11.39        4.41      2.63 o
  -4  12  11       83.76       69.25      5.07 o
  -2  12  11       40.42       30.26      4.16 o
   0  12  11       92.05       70.87      5.66 o
   2  12  11       60.24       39.47      3.89 o
   4  12  11       68.66       68.08      4.44 o
  -7  13  11       30.51       31.53      4.15 o
  -5  13  11       43.72       34.93      3.38 o
  -3  13  11       21.30       26.58      4.11 o
  -1  13  11       30.61       30.54      4.13 o
   1  13  11      285.03      277.89     10.83 o
   3  13  11      139.08      132.66      7.81 o
   5  13  11        2.89       -1.83      3.67 o
  -6  14  11        7.30        9.81      2.97 o
  -4  14  11      282.16      293.27      9.67 o
  -2  14  11      179.48      182.26     10.52 o
   0  14  11      167.50      138.28      8.99 o
   2  14  11       75.49       65.50      3.06 o
   4  14  11       31.39       19.07      4.77 o
  -5  15  11        3.06        4.13      2.55 o
  -3  15  11        5.34        4.30      2.29 o
  -1  15  11       17.94       12.37      2.98 o
   1  15  11       35.19       31.47      4.48 o
  -4  16  11        3.65        7.48      2.55 o
  -2  16  11        0.72        0.96      1.88 o
   0  16  11       16.60       11.73      2.64 o
 -10   0  12        8.14       23.84     11.74 o
  -8   0  12        3.68        2.09      5.32 o
  -6   0  12     2223.84     2131.33     53.00 o
  -4   0  12       54.43       54.53      6.04 o
  -2   0  12      283.11      301.22     11.47 o
   0   0  12      216.32      216.90      8.82 o
   2   0  12      140.72      146.15      7.39 o
   4   0  12      195.00      192.77     12.06 o
   6   0  12      213.79      231.84     17.61 o
  -9   1  12        5.75        6.84      4.32 o
  -7   1  12      368.93      375.46     18.90 o
  -5   1  12       28.63       17.85      4.28 o
  -3   1  12       31.96       34.52      4.49 o
  -1   1  12        0.09        1.66      3.54 o
   1   1  12      164.00      184.58      6.16 o
   3   1  12      314.98      330.55      8.69 o
   5   1  12      158.72      150.54      7.49 o
   7   1  12        1.38        7.37      2.62 o
 -10   2  12        1.70       -1.52      6.78 o
  -8   2  12        3.54        5.56      3.14 o
  -6   2  12       92.49      109.11      9.72 o
  -4   2  12        1.60       -2.88      3.70 o
  -2   2  12       12.41        4.69      5.26 o
   0   2  12       21.68       20.82      4.02 o
   2   2  12      253.35      256.70      7.47 o
   4   2  12      111.71      106.60      6.66 o
   6   2  12        5.20        3.55      2.51 o
   8   2  12        0.65        3.67      3.67 o
  -9   3  12        3.17        1.93      4.64 o
  -7   3  12       11.30        9.96      3.63 o
  -5   3  12       48.93       41.13      5.10 o
  -3   3  12       12.03        9.30      2.49 o
  -1   3  12      579.52      597.02     11.63 o
   1   3  12       38.66       36.56      3.48 o
   3   3  12      500.75      523.66     12.26 o
   5   3  12       95.14       75.61      5.63 o
   7   3  12       39.09       44.33      4.58 o
 -10   4  12        1.21       -3.16      3.93 o
  -8   4  12       46.48       34.17      8.62 o
  -6   4  12       33.14       32.47      6.72 o
  -4   4  12       20.57       26.83      7.52 o
  -2   4  12      474.40      490.14     11.68 o
   0   4  12      220.62      230.20      6.98 o
   2   4  12      127.38      123.14      5.68 o
   4   4  12       93.11       88.10      6.15 o
   6   4  12      191.17      202.59      8.55 o
  -9   5  12       50.18       46.52     12.69 o
  -7   5  12       35.34       34.17      6.09 o
  -5   5  12       72.14       69.17      7.09 o
  -3   5  12      204.26      194.59      8.36 o
  -1   5  12        1.24        3.75      3.08 o
   1   5  12       52.92       45.60      4.47 o
   3   5  12     1333.81     1455.88     29.66 o
   5   5  12        4.48        1.18      2.87 o
   7   5  12        0.73       -0.01      2.19 o
 -10   6  12        7.74        8.07      4.77 o
  -8   6  12       30.33       28.24      6.94 o
  -6   6  12       10.61        4.90      3.79 o
  -4   6  12        1.11       -1.30      2.33 o
  -2   6  12      105.50      110.45      5.68 o
   0   6  12        0.30        1.17      2.63 o
   2   6  12      173.09      180.05      7.15 o
   4   6  12       61.36       61.62      5.83 o
   6   6  12       13.69       19.05      3.11 o
  -9   7  12        2.44        2.90      4.39 o
  -7   7  12      127.94      149.63     12.82 o
  -5   7  12       73.41       63.54      6.04 o
  -3   7  12        1.39        0.70      2.07 o
  -1   7  12       69.51       68.99      5.69 o
   1   7  12      705.94      726.00     14.88 o
   3   7  12      183.21      179.00      6.87 o
   5   7  12        0.13        4.18      2.56 o
   7   7  12       20.80       20.25      2.54 o
  -8   8  12       19.27       19.81      7.34 o
  -6   8  12        8.93        9.72      4.35 o
  -4   8  12      365.86      414.37     11.03 o
  -2   8  12       44.17       48.15      4.25 o
   0   8  12        0.55       -1.02      2.60 o
   2   8  12       76.97       74.69      4.81 o
   4   8  12      101.11       99.31      5.52 o
   6   8  12       83.77      105.87      4.92 o
  -9   9  12        1.67       -0.37      4.77 o
  -7   9  12       10.26       15.66     14.67 o
  -5   9  12        0.58        1.88      2.74 o
  -3   9  12       15.30       14.79      3.24 o
  -1   9  12      147.12      140.92     10.12 o
   1   9  12      463.36      494.89     12.16 o
   3   9  12       17.36       12.72      2.70 o
   5   9  12       44.14       48.20      3.99 o
  -8  10  12       18.42       17.97      5.87 o
  -6  10  12       74.12       68.84      5.99 o
  -4  10  12       28.05       27.90      3.72 o
  -2  10  12        0.69       -1.40      3.01 o
   0  10  12      691.01      730.16     18.40 o
   2  10  12       69.63       60.14      4.26 o
   4  10  12        0.03       -2.10      2.29 o
   6  10  12        2.27        8.67      5.14 o
  -7  11  12       22.42       33.61     11.55 o
  -5  11  12       41.92       40.63      3.88 o
  -3  11  12       20.97       17.14      3.30 o
  -1  11  12       24.38       18.64      3.66 o
   1  11  12       22.16       21.46      3.42 o
   3  11  12      296.06      307.15      8.11 o
   5  11  12       50.19       65.27      3.48 o
  -6  12  12        6.57       10.04      2.71 o
  -4  12  12       50.76       39.34      4.56 o
  -2  12  12      134.79      137.14      6.98 o
   0  12  12        1.35        2.03      2.38 o
   2  12  12      170.68      148.35      5.73 o
   4  12  12       45.62       44.47      3.65 o
  -5  13  12       76.69       72.81      4.62 o
  -3  13  12       74.25       71.43      5.50 o
  -1  13  12       75.24       69.28      6.63 o
   1  13  12       62.57       58.88      3.51 o
   3  13  12        7.69        6.38      1.83 o
  -4  14  12        0.43       -0.60      2.11 o
  -2  14  12       64.35       56.95      5.96 o
   0  14  12      122.25      107.06      9.69 o
   2  14  12       13.56       10.15      2.96 o
  -3  15  12        3.93        5.33      2.06 o
  -1  15  12        0.67       -0.72      1.95 o
   1  15  12      112.00       80.33      8.44 o
  -9   1  13       24.78       34.64      7.40 o
  -7   1  13       16.80       12.82      3.66 o
  -5   1  13        0.30        2.01      4.34 o
  -3   1  13       25.61       21.93      3.42 o
  -1   1  13        4.03        1.43      6.18 o
   1   1  13      104.77       99.84      5.77 o
   3   1  13       49.74       42.18      3.80 o
   5   1  13       19.00        8.86      3.31 o
   7   1  13       69.06      107.00      5.60 o
 -10   2  13        4.73        8.18      6.24 o
  -8   2  13       93.12       95.61     10.45 o
  -6   2  13      224.68      267.81     11.07 o
  -4   2  13      453.05      453.06     12.77 o
  -2   2  13      112.73      109.15      6.08 o
   0   2  13        5.29        4.02     10.23 o
   2   2  13       24.63       17.87      2.61 o
   4   2  13      169.86      180.60      8.09 o
   6   2  13      121.79      121.90      6.51 o
  -9   3  13        5.19        4.61      4.41 o
  -7   3  13       27.76       15.79      4.29 o
  -5   3  13        1.31       -1.99      2.66 o
  -3   3  13       71.17       69.94      5.18 o
  -1   3  13       26.39       22.39      3.26 o
   1   3  13      290.63      301.16     11.10 o
   3   3  13       56.05       66.96      4.25 o
   5   3  13        3.11        3.61      2.59 o
   7   3  13       69.86       84.69      5.24 o
 -10   4  13        1.78       -2.20      9.17 o
  -8   4  13        0.21       -0.15      5.49 o
  -6   4  13        1.90        0.25      3.25 o
  -4   4  13       29.29       20.32      3.12 o
  -2   4  13       18.24       23.39      3.74 o
   0   4  13       25.68       24.76      3.29 o
   2   4  13      860.11      899.50     15.21 o
   4   4  13       45.78       50.45      4.82 o
   6   4  13        4.77        2.23      2.75 o
  -9   5  13        7.30        7.95      4.29 o
  -7   5  13      100.63      105.01     37.41 o
  -5   5  13       66.82       75.66      8.26 o
  -3   5  13       40.50       41.61      4.12 o
  -1   5  13        3.59        4.77      3.42 o
   1   5  13       32.40       30.83      4.00 o
   3   5  13       51.73       49.23      4.86 o
   5   5  13       34.49       34.07      4.27 o
   7   5  13        8.33        7.34      2.85 o
  -8   6  13       10.89        5.63      5.28 o
  -6   6  13       10.27        7.23      5.28 o
  -4   6  13       69.47       73.54      5.13 o
  -2   6  13      172.41      176.06      7.42 o
   0   6  13        3.32        4.19      2.98 o
   2   6  13       38.75       31.57      3.90 o
   4   6  13      184.41      194.04      7.78 o
   6   6  13      182.22      203.75      7.79 o
  -9   7  13        0.78       -5.32      5.32 o
  -7   7  13       14.78       17.47      6.65 o
  -5   7  13      108.72      109.18      7.22 o
  -3   7  13      110.54      112.73      6.84 o
  -1   7  13       56.84       49.62      4.91 o
   1   7  13       11.08        9.02      2.98 o
   3   7  13      110.28      106.19      6.29 o
   5   7  13       32.73       32.23      3.54 o
  -8   8  13       49.09       44.01      8.44 o
  -6   8  13        9.93       10.53      4.40 o
  -4   8  13       24.52       18.00      3.38 o
  -2   8  13       13.05       10.54      2.84 o
   0   8  13      381.79      401.31     10.91 o
   2   8  13       79.62       72.93      4.37 o
   4   8  13       13.56       11.86      2.49 o
   6   8  13       24.36       23.40      3.01 o
  -9   9  13        1.56        1.83      3.67 o
  -7   9  13        9.20        4.40      5.14 o
  -5   9  13        1.75        0.01      2.52 o
  -3   9  13        0.72       -0.60      2.57 o
  -1   9  13      195.93      196.27      8.64 o
   1   9  13       37.11       39.37      4.14 o
   3   9  13       39.23       36.51      3.89 o
   5   9  13        3.85        3.95      1.79 o
  -8  10  13        0.68        3.67      4.40 o
  -6  10  13       10.40       14.33      4.53 o
  -4  10  13       84.50       95.67      5.76 o
  -2  10  13      155.59      163.71      7.73 o
   0  10  13        0.34        6.51      2.61 o
   2  10  13        3.32        4.11      2.07 o
   4  10  13       88.92       90.64      5.83 o
  -7  11  13        4.88        2.22      4.95 o
  -5  11  13       38.41       35.94      3.88 o
  -3  11  13        6.41       11.26      3.99 o
  -1  11  13        1.91       -0.02      2.70 o
   1  11  13       23.55       22.85      2.76 o
   3  11  13       90.18       76.69      4.83 o
  -6  12  13       49.63       43.25      5.69 o
  -4  12  13      184.67      185.47      7.83 o
  -2  12  13       44.01       44.62      3.74 o
   0  12  13      455.98      488.42     14.98 o
   2  12  13        2.59        0.82      1.71 o
  -5  13  13       16.67       12.46      2.52 o
  -3  13  13        0.87        2.20      2.19 o
  -1  13  13       18.12       16.34      3.10 o
   1  13  13       91.54       77.07      6.09 o
  -4  14  13      181.50      176.92      6.89 o
  -2  14  13       78.61       70.17      4.53 o
   0  14  13        0.58        1.31      1.78 o
 -10   0  14        2.53        9.90      9.54 o
  -8   0  14      337.51      348.93     17.27 o
  -6   0  14       97.74      101.27     10.24 o
  -4   0  14      201.02      224.03     12.27 o
  -2   0  14       62.48       62.08      8.77 o
   0   0  14       28.52       28.68      4.76 o
   2   0  14       65.48       66.72      6.04 o
   4   0  14       27.59       33.43      4.93 o
   6   0  14       61.15       87.92      6.99 o
  -9   1  14        2.92        3.67      4.16 o
  -7   1  14       20.86       33.08      6.58 o
  -5   1  14       10.78        8.13      2.73 o
  -3   1  14        2.54        4.18      2.78 o
  -1   1  14      215.49      233.40      8.76 o
   1   1  14      140.08      126.94      6.26 o
   3   1  14       17.00       16.23      2.76 o
   5   1  14        5.06        2.48      2.19 o
 -10   2  14        1.13       -0.53      5.05 o
  -8   2  14        7.33        7.01      5.14 o
  -6   2  14        6.32        6.49      3.13 o
  -4   2  14       19.10       24.38      3.55 o
  -2   2  14       72.82       69.72      6.66 o
   0   2  14       16.95       13.05      3.00 o
   2   2  14      629.82      721.22     16.28 o
   4   2  14        1.59        2.31      2.47 o
   6   2  14        1.20        3.69      2.68 o
  -9   3  14        0.84        2.95      3.81 o
  -7   3  14        3.61        8.76      5.63 o
  -5   3  14       12.87        6.53      2.48 o
  -3   3  14      284.97      294.49     12.35 o
  -1   3  14      215.89      219.55      8.31 o
   1   3  14        0.83        2.37      2.56 o
   3   3  14       14.17       17.90      2.78 o
   5   3  14        5.57        1.18      3.56 o
  -8   4  14       95.47       90.40      9.49 o
  -6   4  14       34.94       39.37      8.68 o
  -4   4  14       80.85       88.33      6.60 o
  -2   4  14       21.89       14.65      3.57 o
   0   4  14      121.51      128.90      6.68 o
   2   4  14        0.04        7.51      2.52 o
   4   4  14      202.70      230.43      9.34 o
   6   4  14       49.68       53.31      3.82 o
  -9   5  14       14.50       18.61      6.05 o
  -7   5  14       13.22       25.15      6.51 o
  -5   5  14        7.02        4.60      3.45 o
  -3   5  14        4.80        3.62      2.60 o
  -1   5  14      101.47      105.10      6.05 o
   1   5  14       95.23       91.69      5.37 o
   3   5  14      280.36      279.00      8.54 o
   5   5  14        2.15        2.39      2.35 o
  -8   6  14       15.37       17.09      5.49 o
  -6   6  14        0.72      -11.31     12.29 o
  -4   6  14        0.04        5.48      3.26 o
  -2   6  14        4.09        5.19      2.54 o
   0   6  14       35.03       31.96      3.70 o
   2   6  14       68.96       57.24      4.63 o
   4   6  14       10.27        9.43      2.93 o
  -9   7  14       18.98       17.24      5.14 o
  -7   7  14        0.45       -0.73      5.87 o
  -5   7  14        0.66        3.00      4.27 o
  -3   7  14      349.56      371.03     11.32 o
  -1   7  14       57.15       56.90      5.15 o
   1   7  14       11.19        8.57      2.54 o
   3   7  14       13.53       15.53      3.83 o
   5   7  14        2.51        0.84      1.78 o
  -8   8  14        0.02        4.77      4.77 o
  -6   8  14       28.08       33.74      8.80 o
  -4   8  14       77.59       91.90      5.65 o
  -2   8  14        4.78        3.07      2.22 o
   0   8  14        9.67        8.91      2.69 o
   2   8  14       57.09       57.15      4.24 o
   4   8  14       98.57      100.25      4.93 o
  -7   9  14       15.12       17.61      6.24 o
  -5   9  14       93.49       81.98      6.70 o
  -3   9  14       67.39       64.00      6.47 o
  -1   9  14        6.54       11.90      2.77 o
   1   9  14      123.64      127.59      5.83 o
   3   9  14        5.20        3.24      2.45 o
  -6  10  14       79.60       76.25      6.58 o
  -4  10  14        2.44        4.32      1.93 o
  -2  10  14        3.52        3.17      2.39 o
   0  10  14      240.08      230.23      7.57 o
   2  10  14        2.91        4.55      2.16 o
   4  10  14        3.77        4.98      1.55 o
  -5  11  14       13.18        5.98      2.21 o
  -3  11  14       31.09       28.75      3.34 o
  -1  11  14       76.63       87.14      5.25 o
   1  11  14       43.08       38.85      3.08 o
   3  11  14        5.27        4.22      1.76 o
  -4  12  14       15.82       17.41      3.28 o
  -2  12  14        6.22        3.15      2.41 o
   0  12  14        3.11        2.56      2.10 o
   2  12  14       21.20       18.47      9.35 o
  -3  13  14       47.83       33.60      3.26 o
  -1  13  14       61.09       45.32      3.78 o
   1  13  14        9.64       10.64      4.40 o
  -9   1  15        7.91        9.38      6.08 o
  -7   1  15        2.75        0.58      3.81 o
  -5   1  15        0.11        1.54      3.37 o
  -3   1  15        0.06        1.78      2.97 o
  -1   1  15       86.05       97.72      6.78 o
   1   1  15        5.76        8.01      2.85 o
   3   1  15        0.06       -0.14      2.18 o
   5   1  15       36.84       56.09      4.75 o
  -8   2  15      287.15      368.67     21.02 o
  -6   2  15        8.35       11.86      4.34 o
  -4   2  15        0.76        0.36      2.88 o
  -2   2  15      237.53      242.84     11.06 o
   0   2  15        0.47       -1.64      2.50 o
   2   2  15      590.48      686.50     12.59 o
   4   2  15       19.35       19.58      2.86 o
  -9   3  15        4.96        5.25      4.73 o
  -7   3  15       26.92       27.98      6.65 o
  -5   3  15        5.84        1.33      3.04 o
  -3   3  15      144.01      145.65      8.75 o
  -1   3  15        5.45        5.24      3.64 o
   1   3  15       52.54       47.51      3.68 o
   3   3  15      114.38      110.24      5.29 o
   5   3  15       33.27       44.84      3.46 o
  -8   4  15        5.92       11.50      4.94 o
  -6   4  15        6.30        9.30      5.90 o
  -4   4  15       45.43       36.26      5.01 o
  -2   4  15        0.23       -2.81      2.81 o
   0   4  15       56.64       58.85      4.37 o
   2   4  15       27.81       24.06      2.81 o
   4   4  15       12.44       10.10      2.62 o
  -7   5  15        6.05       10.67      5.43 o
  -5   5  15        9.02        3.54      3.44 o
  -3   5  15       25.44       11.30      3.01 o
  -1   5  15       52.97       55.64      4.43 o
   1   5  15      132.36      145.91      7.28 o
   3   5  15        1.90        2.74      2.45 o
   5   5  15        5.72       10.77      2.30 o
  -8   6  15        2.63       -3.67      4.77 o
  -6   6  15        8.01       10.64      6.60 o
  -4   6  15       56.29       56.74      6.48 o
  -2   6  15       17.52       19.36      2.97 o
   0   6  15       45.50       44.92      3.77 o
   2   6  15      259.36      291.64      8.27 o
   4   6  15        7.55       13.43      2.41 o
  -7   7  15        3.55        0.00      4.77 o
  -5   7  15       24.33       14.92      4.75 o
  -3   7  15        5.25        3.37      2.50 o
  -1   7  15       73.81       73.57      4.95 o
   1   7  15       14.65        9.13      2.31 o
   3   7  15        0.38        0.32      1.83 o
  -8   8  15        6.88        0.73      3.67 o
  -6   8  15        0.04        0.73      5.14 o
  -4   8  15        3.56        6.01      2.26 o
  -2   8  15       10.32       13.26      2.79 o
   0   8  15        0.28       -2.40      2.40 o
   2   8  15        5.17        1.97      2.20 o
   4   8  15        0.04        3.01      1.89 o
  -7   9  15       11.07       10.27      4.77 o
  -5   9  15        5.27        3.11      3.24 o
  -3   9  15        4.93        6.55      2.30 o
  -1   9  15        8.85       12.45      2.63 o
   1   9  15        1.94       -1.85      1.85 o
   3   9  15        8.20        7.19      2.08 o
  -6  10  15       21.28       19.44      5.87 o
  -4  10  15       19.06       14.09      2.26 o
  -2  10  15       91.04       83.31      5.55 o
   0  10  15       79.55       76.42      4.30 o
   2  10  15       69.47       66.35      5.61 o
  -3  11  15        5.71        1.75      1.95 o
  -1  11  15       13.64       11.86      2.42 o
   1  11  15       20.76       19.15      3.09 o
  -2  12  15       68.14       52.31      6.14 o
   0  12  15       15.06       10.44      2.52 o
  -8   0  16      166.07      195.50     19.81 o
  -6   0  16        1.04       -2.20      3.44 o
  -4   0  16       32.71       24.46      4.86 o
  -2   0  16       70.23       57.92      8.14 o
   0   0  16      101.53      123.71      8.67 o
   2   0  16       88.04       98.54      6.98 o
   4   0  16       12.16       18.71      6.24 o
  -9   1  16       31.26       31.54      8.44 o
  -7   1  16       12.12        9.88      4.93 o
  -5   1  16        0.16       -2.45      2.45 o
  -3   1  16        6.40        5.87      3.28 o
  -1   1  16       28.14       26.97      4.54 o
   1   1  16       39.13       43.83      4.09 o
   3   1  16        2.13        0.32      1.93 o
  -8   2  16        9.78       13.04      4.36 o
  -6   2  16        1.98       -1.97      3.65 o
  -4   2  16        3.71        4.52      2.86 o
  -2   2  16        2.46        1.08      2.72 o
   0   2  16      100.57      108.25      5.40 o
   2   2  16       35.79       35.50      3.44 o
   4   2  16        0.84       -1.42      1.89 o
  -7   3  16        1.47       -0.26      4.40 o
  -5   3  16        9.60       14.07      3.63 o
  -3   3  16      102.61      102.53      7.22 o
  -1   3  16       14.36       14.18      3.32 o
   1   3  16       63.76       70.48      4.53 o
   3   3  16      118.47      119.67      6.46 o
  -8   4  16        1.47        9.17      4.58 o
  -6   4  16        0.03       -3.33      3.37 o
  -4   4  16       19.25       17.69      3.64 o
  -2   4  16        0.57        0.15      2.83 o
   0   4  16       86.88       96.22      5.43 o
   2   4  16        4.46        0.19      2.00 o
   4   4  16       11.15       11.27      1.98 o
  -7   5  16        0.31        0.37      4.77 o
  -5   5  16       42.74       27.34      7.15 o
  -3   5  16        1.03        0.34      2.72 o
  -1   5  16        2.34        1.70      2.20 o
   1   5  16      274.56      317.40      7.03 o
   3   5  16        5.52        9.10      2.52 o
  -6   6  16        0.46        2.57      5.14 o
  -4   6  16       13.74       18.84      4.22 o
  -2   6  16        0.88       -0.58      2.55 o
   0   6  16       74.58       78.79      4.46 o
   2   6  16       17.72       22.65      2.86 o
  -7   7  16       11.40        7.34      4.40 o
  -5   7  16        5.42       13.37      4.27 o
  -3   7  16       10.49       12.26      2.81 o
  -1   7  16      120.26      130.93      6.82 o
   1   7  16        8.10        6.99      2.93 o
   3   7  16       21.93       22.33      2.54 o
  -6   8  16       25.97       24.57      6.24 o
  -4   8  16        3.30        3.23      4.05 o
  -2   8  16       10.49        6.26      2.51 o
   0   8  16        0.03        1.36      1.81 o
   2   8  16       26.13       28.00      2.60 o
  -5   9  16        9.32        6.24      4.40 o
  -3   9  16       22.44       17.62      2.85 o
  -1   9  16       80.29       86.43      4.20 o
   1   9  16        0.00       -0.45      1.48 o
  -4  10  16        1.37        1.83      4.03 o
  -2  10  16      169.75      168.34      8.18 o
   0  10  16       38.38       29.34      3.56 o
  -1  11  16        1.11        5.50      3.30 o
  -7   1  17        2.45        0.54      5.05 o
  -5   1  17        0.04       -0.85      2.87 o
  -3   1  17        0.43       -1.69      2.53 o
  -1   1  17        4.47        3.99      2.67 o
   1   1  17        0.05        1.43      2.10 o
   3   1  17        1.96        0.00      2.26 o
  -6   2  17       11.23       11.31      3.42 o
  -4   2  17        8.53        7.48      2.77 o
  -2   2  17        0.09       -1.09      2.71 o
   0   2  17       49.27       65.28      4.61 o
   2   2  17       28.14       32.26      2.93 o
  -7   3  17        0.15      -11.00     11.00 o
  -5   3  17        6.24        5.21      3.48 o
  -3   3  17        0.18        0.01      2.53 o
  -1   3  17       14.65       16.51      3.29 o
   1   3  17       43.58       49.96      3.53 o
   3   3  17        3.45        9.95      2.37 o
  -6   4  17        0.96        0.80      2.91 o
  -4   4  17        0.90        1.73      3.25 o
  -2   4  17        9.21        9.70      2.75 o
   0   4  17      168.34      186.84      7.94 o
   2   4  17       12.46        9.59      2.36 o
  -7   5  17        0.42        2.93      3.67 o
  -5   5  17        8.88        8.25      5.32 o
  -3   5  17        0.33       -2.47      2.47 o
  -1   5  17        6.86        8.01      2.57 o
   1   5  17       33.17       28.92      2.51 o
  -6   6  17        0.63        2.57      4.40 o
  -4   6  17       13.02       12.32      3.05 o
  -2   6  17        0.62        0.45      2.11 o
   0   6  17       33.49       34.23      2.79 o
   2   6  17       34.67       47.50     16.87 o
  -5   7  17        4.53        0.92      4.40 o
  -3   7  17       12.76       15.04      4.15 o
  -1   7  17        9.28        7.59      2.11 o
   1   7  17       55.45       52.30      6.45 o
  -4   8  17        0.06        0.73      3.67 o
  -2   8  17       49.31       55.87      5.73 o
   0   8  17       10.61        8.17      3.23 o
  -3   9  17       18.56       18.71      5.50 o
  -1   9  17        3.39        5.17      2.82 o
  -4   0  18       52.66       59.54     15.41 o
  -2   0  18       17.82       21.18      4.75 o
   0   0  18       35.74       37.50      5.19 o
  -5   1  18        0.21       -0.09      3.07 o
  -3   1  18       14.82       16.82      2.82 o
  -1   1  18       30.21       31.54      3.63 o
   1   1  18        0.03       -1.92      1.92 o
  -4   2  18        2.36        4.88      2.23 o
  -2   2  18        3.15        3.17      2.54 o
   0   2  18       85.37       87.54      6.19 o
  -5   3  18       37.50       46.76      8.62 o
  -3   3  18       10.52        9.19      2.41 o
  -1   3  18        4.01        2.06      2.32 o
   1   3  18        0.19        0.49      2.29 o
  -4   4  18       21.33       15.40      3.24 o
  -2   4  18       21.49       25.40      3.15 o
   0   4  18        2.86        0.95      3.18 o
  -5   5  18        0.10        1.47      2.93 o
  -3   5  18        4.73        6.81      2.52 o
  -1   5  18       17.33       13.20      2.43 o
  -4   6  18        1.40        1.10      3.67 o
  -2   6  18        9.05       13.46      2.89 o
  -3   1  19        0.70        0.85      2.22 o
  -1   1  19       15.18       17.33      2.54 o
  -2   2  19        0.01        5.89      3.03 o
 
